# Supplementary material for: Cell type-stratified immunogenetic framework reveals immune drivers and therapeutic targets in kidney stone disease
Source: Mol Ther Nucleic Acids. 2026 May 25;37(2):102964. doi: 10.1016/j.omtn.2026.102964 (PMC13264055; doi:10.1016/j.omtn.2026.102964)
Supplement: Document S1. Tables S1–S10 [file mmc1.xlsx]

## Sheet: Table S1
cell_type	SNP	geneSymble	geneID	chr.exposure	pos.exposure	other_allele.exposure	effect_allele.exposure	Freq_ONEK1K	eaf.exposure	pval.exposure	beta.exposure	se.exposure	samplesize.exposure	mr_keep.exposure	R2	F
CD8 Naive/Central memory T cell	rs10876864	RPS26	ENSG00000197728	12	56401085	G	A	0.58557	0.581044	1e-300	-1.27601	0.0344257	982	TRUE	0.583169	1371.07
CD4 Naive/Central memory T cell	rs2301521	SMDT1	ENSG00000183172	22	42423110	G	C	0.68604	0.677949	1e-300	1.34698	0.0363401	982	TRUE	0.583169	1371.07
Naïve/Immature B Cell	rs10876864	RPS26	ENSG00000197728	12	56401085	G	A	0.58557	0.581044	1e-300	-1.27209	0.0343199	982	TRUE	0.583169	1371.07
Memory B Cell	rs10876864	RPS26	ENSG00000197728	12	56401085	G	A	0.58557	0.581044	1e-300	-1.27758	0.0344678	982	TRUE	0.583169	1371.07
CD4 Effector memory/TEMRA	rs10876864	RPS26	ENSG00000197728	12	56401085	G	A	0.58557	0.581044	1e-300	-1.27609	0.0344277	982	TRUE	0.583169	1371.07
CD4 Naive/Central memory T cell	rs10876864	RPS26	ENSG00000197728	12	56401085	G	A	0.58557	0.581044	1e-300	-1.27986	0.0345295	982	TRUE	0.583169	1371.07
CD8 Effector memory	rs10876864	RPS26	ENSG00000197728	12	56401085	G	A	0.58557	0.581044	1e-300	-1.28474	0.0346609	982	TRUE	0.583169	1371.07
CD4 Naive/Central memory T cell	rs34025993	PSMD5-AS1	ENSG00000226752	9	123516572	A	G	0.59189	0.581922	1e-300	-1.28326	0.0346212	982	TRUE	0.583169	1371.07
CD8 S100B T cell	rs10876864	RPS26	ENSG00000197728	12	56401085	G	A	0.58557	0.581044	1e-300	-1.27336	0.034354	981	TRUE	0.583417	1371.07
Dendritic Cell	rs1131017	RPS26	ENSG00000197728	12	56435929	C	G	0.57965	0.578549	1e-300	-1.26929	0.0342441	968	TRUE	0.586656	1371.03
Natural Killer Recruiting Cell	rs1131017	RPS26	ENSG00000197728	12	56435929	C	G	0.57965	0.578549	1e-300	-1.27271	0.0343364	967	TRUE	0.586906	1371.03
Natural Killer Cell	rs10876864	RPS26	ENSG00000197728	12	56401085	G	A	0.58557	0.581044	1e-300	-1.28088	0.0345569	928	TRUE	0.59685	1370.91
CD8 Naive/Central memory T cell	rs133377	SMDT1	ENSG00000183172	22	42466950	C	T	0.6805	0.66118	1.94694e-294	1.33224	0.0363274	982	TRUE	0.577985	1342.19
CD4 Naive/Central memory T cell	rs33394	CENPK	ENSG00000123219	5	64778944	G	A	0.64135	0.608084	1.09811e-293	-1.27625	0.0348453	982	TRUE	0.577357	1338.74
CD4 Naive/Central memory T cell	rs2432141	ERAP2	ENSG00000164308	5	96275166	C	T	0.42411	0.403203	1.09868e-293	1.23756	0.033789	982	TRUE	0.577357	1338.74
CD4 Naive/Central memory T cell	rs4722188	TOMM7	ENSG00000196683	7	22860211	C	G	0.31233	0.340391	1.1978e-293	-1.3238	0.0361459	982	TRUE	0.577325	1338.57
Natural Killer Cell	rs7503161	EIF5A	ENSG00000132507	17	7207964	A	C	0.58698	0.561503	3.33026e-290	-1.2367	0.0339689	928	TRUE	0.588187	1322.59
CD4 Naive/Central memory T cell	rs10939740	FAM184B	ENSG00000047662	4	17617490	T	C	0.61127	0.623021	1.05235e-289	-1.24865	0.0343271	982	TRUE	0.573998	1320.46
Classic Monocyte	rs1131017	RPS26	ENSG00000197728	12	56435929	C	G	0.57965	0.578549	1.44473e-277	-1.22435	0.0343925	969	TRUE	0.566695	1264.68
CD4 Naive/Central memory T cell	rs7595075	SH3YL1	ENSG00000035115	2	264019	C	A	0.35198	0.328288	1.67276e-267	-1.24974	0.0357654	982	TRUE	0.554242	1218.5
CD8 Effector memory	rs7503161	EIF5A	ENSG00000132507	17	7207964	A	C	0.58698	0.561503	5.35847e-267	-1.21162	0.0347076	982	TRUE	0.553771	1216.18
CD4 Effector memory/TEMRA	rs133370	SMDT1	ENSG00000183172	22	42465260	T	C	0.68148	0.658177	3.14963e-265	1.27831	0.0367407	982	TRUE	0.552114	1208.06
CD4 Naive/Central memory T cell	rs12225372	XRRA1	ENSG00000166435	11	74604594	A	G	0.29664	0.276779	4.20637e-264	1.30243	0.0375144	982	TRUE	0.551054	1202.89
Naïve/Immature B Cell	rs2954658	RPL8	ENSG00000161016	8	146017782	C	T	0.52286	0.498953	8.63734e-261	-1.18722	0.0344144	982	TRUE	0.547903	1187.68
CD8 Effector memory	rs10818476	PSMD5-AS1	ENSG00000226752	9	123572038	A	G	0.59156	0.580967	1.14969e-258	-1.20382	0.0350398	982	TRUE	0.54586	1177.92
Naïve/Immature B Cell	rs133370	SMDT1	ENSG00000183172	22	42465260	T	C	0.68148	0.658177	2.32945e-258	1.26969	0.0369791	982	TRUE	0.545563	1176.52
CD4 Naive/Central memory T cell	rs7503161	EIF5A	ENSG00000132507	17	7207964	A	C	0.58698	0.561503	1.04928e-256	-1.19941	0.0350455	982	TRUE	0.543958	1168.92
Non-classic Monocyte	rs1131017	RPS26	ENSG00000197728	12	56435929	C	G	0.57965	0.578549	1.32119e-256	-1.21168	0.035411	932	TRUE	0.556791	1168.34
CD4 Naive/Central memory T cell	rs2954658	RPL8	ENSG00000161016	8	146017782	C	T	0.52286	0.498953	1.29063e-254	-1.17983	0.0346157	982	TRUE	0.541912	1159.33
CD4 Naive/Central memory T cell	rs658642	SNHG8	ENSG00000269893	4	119200274	C	T	0.40629	0.380952	1.60795e-252	1.19724	0.0352734	982	TRUE	0.539842	1149.7
Natural Killer Cell	rs17700376	RPL28	ENSG00000108107	19	55897327	A	G	0.35222	0.354666	1.67535e-247	-1.22446	0.0364422	928	TRUE	0.548849	1126.53
CD8 Effector memory	rs17700376	RPL28	ENSG00000108107	19	55897327	A	G	0.35222	0.354666	3.13098e-247	-1.2241	0.0364517	982	TRUE	0.534534	1125.42
CD8 Naive/Central memory T cell	rs10818476	PSMD5-AS1	ENSG00000226752	9	123572038	A	G	0.59156	0.580967	3.88862e-247	-1.1894	0.0354253	982	TRUE	0.534438	1124.98
CD4 Naive/Central memory T cell	rs345781	FMN1	ENSG00000248905	15	33395917	A	G	0.2301	0.270758	1.07585e-241	1.3807	0.0415874	982	TRUE	0.528845	1100
CD8 Effector memory	rs2240728	TOMM7	ENSG00000196683	7	22852499	C	T	0.31359	0.342162	2.94568e-235	-1.2433	0.0379623	982	TRUE	0.522053	1070.44
CD4 SOX4 T cell	rs1131017	RPS26	ENSG00000197728	12	56435929	C	G	0.57965	0.578549	5.89907e-235	-1.21088	0.0369964	857	TRUE	0.555552	1068.74
Memory B Cell	rs133379	SMDT1	ENSG00000183172	22	42468535	A	G	0.68306	0.673083	2.18295e-232	1.2355	0.0379586	982	TRUE	0.518962	1057.26
CD8 Effector memory	rs133370	SMDT1	ENSG00000183172	22	42465260	T	C	0.68148	0.658177	7.57699e-230	1.23006	0.0380015	982	TRUE	0.516192	1045.6
CD4 Naive/Central memory T cell	rs7077538	PPA1	ENSG00000180817	10	71993094	T	G	0.33168	0.321712	1.18391e-229	1.21693	0.0376119	982	TRUE	0.515979	1044.71
CD4 Naive/Central memory T cell	rs55974014	KANSL1-AS1	ENSG00000214401	17	43757450	C	A	0.22035	0.199353	2.33184e-229	1.38183	0.0427361	982	TRUE	0.515656	1043.36
CD4 Naive/Central memory T cell	rs10931780	AC013264.2	ENSG00000231621	2	198175297	G	C	0.37929	0.378472	1.16454e-228	1.17939	0.0365313	982	TRUE	0.514887	1040.15
Memory B Cell	rs2954658	RPL8	ENSG00000161016	8	146017782	C	T	0.52286	0.498953	1.45982e-228	-1.14556	0.0354912	982	TRUE	0.514779	1039.7
Natural Killer Cell	rs62480001	MYOM2	ENSG00000036448	8	2082015	G	C	0.31862	0.341746	2.12632e-227	1.22623	0.0380887	928	TRUE	0.527607	1034.23
Natural Killer Cell	rs9306156	PRMT2	ENSG00000160310	21	47960493	T	C	0.33385	0.329766	6.78204e-225	1.20774	0.0377244	928	TRUE	0.524821	1022.74
Natural Killer Cell	rs10818476	PSMD5-AS1	ENSG00000226752	9	123572038	A	G	0.59156	0.580967	3.03892e-223	-1.15626	0.0362509	928	TRUE	0.522965	1015.16
CD8 Naive/Central memory T cell	rs2954658	RPL8	ENSG00000161016	8	146017782	C	T	0.52286	0.498953	8.11618e-220	-1.13283	0.0357947	982	TRUE	0.504937	999.547
CD4 Naive/Central memory T cell	rs7079521	RP11-298J20.3	ENSG00000226899	10	126645140	C	T	0.74834	0.731491	2.32616e-218	-1.30132	0.041257	982	TRUE	0.503258	992.856
CD8 Naive/Central memory T cell	rs2240728	TOMM7	ENSG00000196683	7	22852499	C	T	0.31359	0.342162	4.29736e-215	-1.21186	0.0387143	982	TRUE	0.499453	977.859
Memory B Cell	rs1391371	HLA-DQA2	ENSG00000237541	6	32603798	A	T	0.20898	0.220203	7.36076e-215	1.38242	0.0441874	982	TRUE	0.499179	976.786
Natural Killer Cell	rs9306156	DIP2A	ENSG00000160305	21	47960493	T	C	0.33385	0.329766	2.51589e-212	1.1877	0.0381913	928	TRUE	0.510322	965.039
CD8 Naive/Central memory T cell	rs7503161	EIF5A	ENSG00000132507	17	7207964	A	C	0.58698	0.561503	3.95731e-211	-1.13564	0.0366219	982	TRUE	0.494757	959.659
Naïve/Immature B Cell	rs9272461	HLA-DQA2	ENSG00000237541	6	32605609	G	A	0.20331	0.177364	5.03102e-211	1.38916	0.0448083	982	TRUE	0.494632	959.18
CD4 Naive/Central memory T cell	rs731835	RPS5	ENSG00000083845	19	58898436	T	C	0.32696	0.325593	1.65255e-210	-1.19094	0.0384623	982	TRUE	0.494013	956.809
CD8 Naive/Central memory T cell	rs154940	CENPK	ENSG00000123219	5	64902091	C	T	0.6425	0.611287	7.08853e-210	-1.16465	0.0376703	982	TRUE	0.493253	953.906
CD4 Effector memory/TEMRA	rs2240728	TOMM7	ENSG00000196683	7	22852499	C	T	0.31359	0.342162	5.38859e-208	-1.19985	0.0389859	982	TRUE	0.490981	945.271
CD4 Naive/Central memory T cell	rs453184	RNASET2	ENSG00000026297	6	167387404	A	C	0.53453	0.506206	2.65136e-206	-1.11328	0.0363224	982	TRUE	0.488919	937.503
Classic Monocyte	rs6464100	TMEM176B	ENSG00000106565	7	150477909	G	A	0.63365	0.635679	3.71543e-206	-1.15689	0.037759	969	TRUE	0.49207	936.804
Natural Killer Cell	rs9306156	S100B	ENSG00000160307	21	47960493	T	C	0.33385	0.329766	1.09232e-203	1.17301	0.0385185	928	TRUE	0.499835	925.388
CD4 Naive/Central memory T cell	rs17700376	RPL28	ENSG00000108107	19	55897327	A	G	0.35222	0.354666	1.61477e-201	-1.15432	0.0381106	982	TRUE	0.482996	915.537
CD4 Naive/Central memory T cell	rs817356	LINC00176	ENSG00000196421	20	62614929	T	C	0.16118	0.190576	1.78502e-200	1.49716	0.0495595	982	TRUE	0.481686	910.746
CD4 Effector memory/TEMRA	rs7503161	EIF5A	ENSG00000132507	17	7207964	A	C	0.58698	0.561503	8.49732e-199	-1.11517	0.0370719	982	TRUE	0.479566	903.045
CD4 Naive/Central memory T cell	rs2247781	RPL12	ENSG00000197958	9	130208924	T	C	0.58415	0.592054	1.66252e-197	1.11183	0.0370826	982	TRUE	0.477923	897.116
Natural Killer Cell	rs731938	RP11-81H14.2	ENSG00000251301	12	68843191	A	G	0.59135	0.640083	7.63498e-197	1.11358	0.037204	928	TRUE	0.491201	893.971
CD4 Naive/Central memory T cell	rs1952013	RPL36AL	ENSG00000165502	14	50087357	C	G	0.76158	0.753141	6.69482e-196	1.28275	0.0429603	982	TRUE	0.475865	889.748
CD8 Naive/Central memory T cell	rs62056877	KANSL1-AS1	ENSG00000214401	17	43778828	T	G	0.22961	0.206976	1.09599e-193	1.29505	0.0436221	982	TRUE	0.473	879.584
Natural Killer Cell	rs1378358	KANSL1-AS1	ENSG00000214401	17	44787312	C	T	0.21929	0.190299	6.21745e-191	1.31051	0.0444632	928	TRUE	0.483501	866.84
CD8 Effector memory	rs199533	KANSL1-AS1	ENSG00000214401	17	44828931	G	A	0.21905	0.190376	1.83172e-190	1.31001	0.0445017	982	TRUE	0.468774	864.789
CD8 Naive/Central memory T cell	rs658642	SNHG8	ENSG00000269893	4	119200274	C	T	0.40629	0.380952	2.29155e-190	1.10302	0.0374798	982	TRUE	0.468645	864.342
Natural Killer Cell	rs2927608	ERAP2	ENSG00000164308	5	96252432	G	A	0.43279	0.421374	2.32697e-189	1.09157	0.0371904	928	TRUE	0.481412	859.619
CD4 Naive/Central memory T cell	rs2848626	TIMM10	ENSG00000134809	11	57283988	C	T	0.75255	0.782045	4.51345e-189	-1.25269	0.0427125	982	TRUE	0.466928	858.4
CD8 Effector memory	rs9272461	HLA-DQA2	ENSG00000237541	6	32605609	G	A	0.20331	0.177364	2.3405e-184	1.33243	0.0460154	982	TRUE	0.460577	836.757
CD8 Naive/Central memory T cell	rs17700376	RPL28	ENSG00000108107	19	55897327	A	G	0.35222	0.354666	1.06021e-183	-1.12138	0.0387966	982	TRUE	0.459682	833.746
Natural Killer Cell	rs2240728	TOMM7	ENSG00000196683	7	22852499	C	T	0.31359	0.342162	3.52809e-181	-1.1494	0.040045	928	TRUE	0.470273	822.071
Natural Killer Cell	rs3759009	CD3E	ENSG00000198851	11	118173850	G	A	0.31704	0.3079	2.90187e-180	1.14414	0.039964	928	TRUE	0.468997	817.871
CD4 Naive/Central memory T cell	rs8049439	TUFM	ENSG00000178952	16	28837515	T	C	0.38443	0.393948	2.60878e-178	1.09057	0.0383032	982	TRUE	0.452208	809
Dendritic Cell	rs1391371	HLA-DQA2	ENSG00000237541	6	32603798	A	T	0.20898	0.220203	3.48505e-178	1.31056	0.0460463	968	TRUE	0.45559	808.398
CD4 Naive/Central memory T cell	rs11761888	CPA5	ENSG00000158525	7	130007381	T	C	0.21233	0.212442	6.87489e-176	1.29147	0.0456743	982	TRUE	0.448784	797.888
CD4 Effector memory/TEMRA	rs2954658	RPL8	ENSG00000161016	8	146017782	C	T	0.52286	0.498953	1.75059e-175	-1.05662	0.0374122	982	TRUE	0.448206	796.025
Naïve/Immature B Cell	rs28366319	HLA-DRB5	ENSG00000198502	6	32561495	G	A	0.35477	0.284339	8.93052e-175	1.10161	0.0390851	982	TRUE	0.447195	792.776
CD4 Effector memory/TEMRA	rs658642	SNHG8	ENSG00000269893	4	119200274	C	T	0.40629	0.380952	1.97781e-174	1.07244	0.0380881	982	TRUE	0.4467	791.191
Naïve/Immature B Cell	rs7041806	LCN8	ENSG00000204001	9	139648298	G	A	0.15272	0.13956	2.0834e-174	1.46419	0.0520047	982	TRUE	0.446668	791.088
CD8 Naive/Central memory T cell	rs2927608	ERAP2	ENSG00000164308	5	96252432	G	A	0.43279	0.421374	4.20704e-174	1.06243	0.0377684	982	TRUE	0.44623	789.687
CD8 Naive/Central memory T cell	rs10939740	FAM184B	ENSG00000047662	4	17617490	T	C	0.61127	0.623021	1.68918e-173	-1.07863	0.0384118	982	TRUE	0.445361	786.916
CD4 Effector memory/TEMRA	rs12684934	PSMD5-AS1	ENSG00000226752	9	123593159	C	T	0.58953	0.579412	1.69982e-173	-1.06885	0.0380639	982	TRUE	0.445357	786.903
Plasma Cell	rs11975972	ZP3	ENSG00000188372	7	76028869	C	T	0.44496	0.455944	8.09138e-21	0.460233	0.0491783	643	TRUE	0.119878	87.3082
CD8 Effector memory	rs2927608	ERAP2	ENSG00000164308	5	96252432	G	A	0.43279	0.421374	1.91497e-172	1.05908	0.0378322	982	TRUE	0.443838	782.076
CD4 Naive/Central memory T cell	rs11246068	RP11-326C3.12	ENSG00000255328	11	327334	C	T	0.25041	0.255005	2.25959e-172	1.21099	0.0432679	982	TRUE	0.443734	781.746
Classic Monocyte	rs6464100	TMEM176A	ENSG00000002933	7	150477909	G	A	0.63365	0.635679	2.34662e-172	-1.09366	0.0390775	969	TRUE	0.447002	781.649
Natural Killer Cell	rs2654186	ELP5	ENSG00000170291	17	7151111	A	C	0.61022	0.646997	2.59032e-172	-1.07567	0.0384395	928	TRUE	0.457649	781.381
CD4 Naive/Central memory T cell	rs466256	PRR7-AS1	ENSG00000246334	5	176875956	C	A	0.55771	0.521589	9.90489e-172	1.05508	0.0377686	982	TRUE	0.442802	778.8
CD4 Naive/Central memory T cell	rs11246065	RP11-326C3.11	ENSG00000251661	11	324170	A	G	0.35125	0.37008	1.2649e-171	1.09751	0.0392996	982	TRUE	0.442647	778.312
Classic Monocyte	rs7291467	LGALS2	ENSG00000100079	22	37972628	G	A	0.59694	0.571805	1.71402e-171	-1.07247	0.0384181	969	TRUE	0.445745	777.685
CD8 Effector memory	rs2954658	RPL8	ENSG00000161016	8	146017782	C	T	0.52286	0.498953	2.9389e-171	-1.04817	0.0375735	982	TRUE	0.442114	776.632
CD4 Naive/Central memory T cell	rs2741159	KRT1	ENSG00000167768	12	53071382	A	C	0.41773	0.38146	1.06052e-169	1.05833	0.0381134	982	TRUE	0.439835	769.484
CD8 Naive/Central memory T cell	rs17164864	CPA5	ENSG00000158525	7	130008015	T	C	0.21198	0.212627	1.29032e-169	1.27686	0.0459949	982	TRUE	0.43971	769.093
CD4 Naive/Central memory T cell	rs1332018	GSTM3	ENSG00000134202	1	110282972	G	T	0.5851	0.578057	4.09926e-168	1.05605	0.0382125	982	TRUE	0.437493	762.199
CD4 Effector memory/TEMRA	rs17700376	RPL28	ENSG00000108107	19	55897327	A	G	0.35222	0.354666	9.64908e-168	-1.0885	0.0394309	982	TRUE	0.436941	760.493
CD8 Naive/Central memory T cell	rs817356	LINC00176	ENSG00000196421	20	62614929	T	C	0.16118	0.190576	2.73634e-165	1.40705	0.0513521	982	TRUE	0.433276	749.235
CD8 Effector memory	rs1580833	MT2A	ENSG00000125148	16	56644650	C	A	0.30852	0.309285	4.1652e-161	-1.11045	0.0410566	982	TRUE	0.426914	730.04
Naïve/Immature B Cell	rs7503161	EIF5A	ENSG00000132507	17	7207964	A	C	0.58698	0.561503	1.20047e-160	-1.04066	0.0385321	982	TRUE	0.426206	727.93
CD8 Effector memory	rs6854733	FAM184B	ENSG00000047662	4	17640526	C	T	0.60924	0.603234	1.64966e-160	-1.04986	0.0388895	982	TRUE	0.425993	727.296
Memory B Cell	rs28366319	HLA-DRB5	ENSG00000198502	6	32561495	G	A	0.35477	0.284339	1.69696e-160	1.07063	0.0396603	982	TRUE	0.425974	727.24
CD4 Naive/Central memory T cell	rs136582	FAM118A	ENSG00000100376	22	45774531	T	A	0.1218	0.133169	1.12893e-159	1.56346	0.0580677	982	TRUE	0.424701	723.463
CD4 Effector memory/TEMRA	rs55974014	KANSL1-AS1	ENSG00000214401	17	43757450	C	A	0.22035	0.199353	5.38008e-159	1.23188	0.0458514	982	TRUE	0.423648	720.35
CD8 Effector memory	rs731835	RPS5	ENSG00000083845	19	58898436	T	C	0.32696	0.325593	1.39748e-158	-1.08747	0.04053	982	TRUE	0.423003	718.448
Natural Killer Cell	rs760462	ITGB2	ENSG00000160255	21	46328099	T	C	0.83624	0.829751	6.72192e-157	-1.37348	0.051467	928	TRUE	0.434208	710.643
Natural Killer Cell	rs10939740	FAM184B	ENSG00000047662	4	17617490	T	C	0.61127	0.623021	4.39061e-156	-1.04081	0.0391042	928	TRUE	0.432912	706.903
CD8 Naive/Central memory T cell	rs136582	FAM118A	ENSG00000100376	22	45774531	T	A	0.1218	0.133169	1.21197e-155	1.54977	0.0583098	982	TRUE	0.418385	704.964
CD8 Effector memory	rs2070435	PRMT2	ENSG00000160310	21	47961711	G	A	0.33129	0.325947	3.78352e-154	1.07328	0.0405798	982	TRUE	0.416008	698.105
CD4 Naive/Central memory T cell	rs674903	GBP7	ENSG00000213512	1	89649824	A	G	0.51734	0.50465	5.2372e-153	1.00834	0.0382682	982	TRUE	0.41418	692.868
CD8 Naive/Central memory T cell	rs7595075	SH3YL1	ENSG00000035115	2	264019	C	A	0.35198	0.328288	3.6605e-152	-1.05299	0.040075	982	TRUE	0.41282	688.993
CD8 Effector memory	rs136564	FAM118A	ENSG00000100376	22	45764874	T	C	0.12261	0.134139	1.12565e-151	1.53155	0.0583831	982	TRUE	0.412031	686.754
Non-classic Monocyte	rs4725361	TMEM176B	ENSG00000106565	7	150460891	G	T	0.63461	0.637727	4.52724e-150	-1.05736	0.0405246	932	TRUE	0.422115	679.317
CD4 Naive/Central memory T cell	rs10088428	HMBOX1	ENSG00000147421	8	28909523	C	T	0.25	0.259701	9.56928e-149	-1.15217	0.0443576	982	TRUE	0.40725	673.31
CD4 Naive/Central memory T cell	rs11051239	DDX11	ENSG00000013573	12	31241707	C	G	0.44385	0.430674	2.32357e-148	-1.00325	0.0386748	982	TRUE	0.406615	671.542
CD4 Naive/Central memory T cell	rs17624230	DNAJC15	ENSG00000120675	13	43604332	T	A	0.22685	0.226009	7.8346e-148	-1.18871	0.0459071	982	TRUE	0.405744	669.12
CD4 Naive/Central memory T cell	rs6921663	XXbac-BPG299F13.17	ENSG00000272501	6	31154620	T	C	0.21276	0.217847	1.55879e-147	1.21553	0.0469913	982	TRUE	0.405249	667.749
Natural Killer Cell	rs12093881	AK5	ENSG00000154027	1	77899640	C	T	0.17539	0.159486	5.92164e-147	1.30627	0.0506001	928	TRUE	0.41798	665.01
CD8 Effector memory	rs2247781	RPL12	ENSG00000197958	9	130208924	T	C	0.58415	0.592054	1.11485e-146	1.00726	0.0390546	982	TRUE	0.403831	663.828
CD4 Naive/Central memory T cell	rs5770622	RP1-29C18.10	ENSG00000212939	22	50051548	T	G	0.68218	0.654666	1.6485e-146	-1.06575	0.0413465	982	TRUE	0.403548	663.048
Non-classic Monocyte	rs1391371	HLA-DQA2	ENSG00000237541	6	32603798	A	T	0.20898	0.220203	3.39257e-146	1.24102	0.0481985	932	TRUE	0.415659	661.538
CD4 Effector memory/TEMRA	rs136582	FAM118A	ENSG00000100376	22	45774531	T	A	0.1218	0.133169	5.10226e-146	1.51551	0.0588953	982	TRUE	0.402729	660.797
Classic Monocyte	rs1670737	RP11-1143G9.4	ENSG00000257764	12	69774877	G	A	0.53956	0.538913	2.50097e-145	0.9974	0.0388541	969	TRUE	0.404781	657.611
CD4 Naive/Central memory T cell	rs965951	CCT8	ENSG00000156261	21	30432557	G	A	0.12179	0.115969	4.65628e-145	1.51201	0.0589564	982	TRUE	0.401121	656.39
CD4 Effector memory/TEMRA	rs2247573	RPL12	ENSG00000197958	9	130210946	A	G	0.58405	0.588651	1.12551e-144	1.00232	0.0391349	982	TRUE	0.400476	654.631
Memory B Cell	rs7503161	EIF5A	ENSG00000132507	17	7207964	A	C	0.58698	0.561503	2.32172e-144	-1.00258	0.0391882	982	TRUE	0.399947	653.188
CD4 Naive/Central memory T cell	rs5760147	GSTT1	ENSG00000184674	22	24334948	A	C	0.36441	0.38437	2.34134e-144	-1.02572	0.0400932	982	TRUE	0.399941	653.172
CD8 S100B T cell	rs8143153	SMDT1	ENSG00000183172	22	42515637	G	C	0.31795	0.338127	4.54863e-143	-1.05703	0.0415057	981	TRUE	0.398004	647.258
Naïve/Immature B Cell	rs10760117	PSMD5-AS1	ENSG00000226752	9	123586737	T	G	0.59108	0.580413	6.32839e-143	-1.00051	0.0393062	982	TRUE	0.397517	646.601
CD4 Naive/Central memory T cell	rs10814102	NUDT2	ENSG00000164978	9	34353879	G	T	0.14946	0.152217	6.54031e-143	1.37956	0.0542001	982	TRUE	0.397492	646.536
CD4 Naive/Central memory T cell	rs13140099	RP11-18H21.1	ENSG00000245954	4	153022375	G	A	0.27105	0.259424	2.0591e-142	-1.10518	0.0434973	982	TRUE	0.396645	644.25
Naïve/Immature B Cell	rs17700376	RPL28	ENSG00000108107	19	55897327	A	G	0.35222	0.354666	4.63924e-142	-1.02754	0.0404926	982	TRUE	0.396043	642.631
CD4 Naive/Central memory T cell	rs760462	ITGB2	ENSG00000160255	21	46328099	T	C	0.83624	0.829751	6.22583e-142	-1.3259	0.0522739	982	TRUE	0.395824	642.045
CD4 Effector memory/TEMRA	rs154940	CENPK	ENSG00000123219	5	64902091	C	T	0.6425	0.611287	7.71228e-142	-1.02354	0.0403666	982	TRUE	0.395665	641.618
Classic Monocyte	rs1391371	HLA-DQA2	ENSG00000237541	6	32603798	A	T	0.20898	0.220203	2.22085e-141	1.21081	0.047831	969	TRUE	0.398068	639.493
CD4 Naive/Central memory T cell	rs3091426	SULF2	ENSG00000196562	20	46189755	G	A	0.56966	0.589144	3.67717e-141	-0.989046	0.0391013	982	TRUE	0.394503	638.506
CD8 S100B T cell	rs17700376	RPL28	ENSG00000108107	19	55897327	A	G	0.35222	0.354666	1.15855e-140	-1.02427	0.0405666	981	TRUE	0.39389	636.217
Memory B Cell	rs7041806	LCN8	ENSG00000204001	9	139648298	G	A	0.15272	0.13956	1.13118e-139	1.35616	0.0539039	982	TRUE	0.391938	631.678
CD4 Naive/Central memory T cell	rs7029206	C9orf135	ENSG00000204711	9	72433081	G	A	0.12011	0.126717	1.54611e-138	1.49619	0.0597166	982	TRUE	0.389966	626.467
Naïve/Immature B Cell	rs2247781	RPL12	ENSG00000197958	9	130208924	T	C	0.58415	0.592054	1.57965e-138	0.986847	0.0393888	982	TRUE	0.389949	626.424
CD4 Naive/Central memory T cell	rs596002	CTSW	ENSG00000172543	11	65645354	A	G	0.80452	0.800169	1.48736e-137	1.22335	0.0490036	982	TRUE	0.388248	621.955
CD8 Naive/Central memory T cell	rs731835	RPS5	ENSG00000083845	19	58898436	T	C	0.32696	0.325593	3.32562e-137	-1.03324	0.0414418	982	TRUE	0.387635	620.352
CD8 Effector memory	rs2070435	DIP2A	ENSG00000160305	21	47961711	G	A	0.33129	0.325947	3.89011e-137	1.0296	0.0413061	982	TRUE	0.387515	620.039
CD8 Naive/Central memory T cell	rs12225372	XRRA1	ENSG00000166435	11	74604594	A	G	0.29664	0.276779	5.63212e-137	1.06048	0.0425704	982	TRUE	0.387233	619.302
CD4 Effector memory/TEMRA	rs2927608	ERAP2	ENSG00000164308	5	96252432	G	A	0.43279	0.421374	9.5731e-136	0.974468	0.0392972	982	TRUE	0.385062	613.657
CD4 Naive/Central memory T cell	rs7559150	PPIL3	ENSG00000240344	2	201754063	T	C	0.2311	0.24575	5.67914e-134	-1.13987	0.0462752	982	TRUE	0.381906	605.52
CD8 Effector memory	rs705837	SNHG8	ENSG00000269893	4	119225940	C	T	0.40694	0.381013	1.16231e-133	0.97725	0.0397201	982	TRUE	0.38135	604.093
CD4 Naive/Central memory T cell	rs7942247	IFITM3	ENSG00000142089	11	316349	G	A	0.52093	0.550216	1.79501e-133	0.960518	0.0390681	982	TRUE	0.381011	603.227
CD4 Naive/Central memory T cell	rs7604967	RP11-245G13.2	ENSG00000271952	2	11020995	C	T	0.10898	0.117878	2.35528e-133	1.53935	0.0626395	982	TRUE	0.380799	602.686
CD4 Naive/Central memory T cell	rs917733	AC006369.2	ENSG00000236213	2	37831453	T	C	0.56515	0.590622	1.0949e-132	-0.965832	0.0394021	982	TRUE	0.379599	599.624
CD4 Naive/Central memory T cell	rs6688516	CCDC163P	ENSG00000236624	1	45985760	G	A	0.66239	0.689606	6.19285e-132	-1.01037	0.0413382	982	TRUE	0.37824	596.172
CD8 Effector memory	rs154940	CENPK	ENSG00000123219	5	64902091	C	T	0.6425	0.611287	9.02913e-132	-0.996485	0.0407959	982	TRUE	0.377944	595.42
CD4 Naive/Central memory T cell	rs1757178	CCDC167	ENSG00000198937	6	37486310	A	G	0.65019	0.634478	3.17837e-131	0.999869	0.0410209	982	TRUE	0.376952	592.913
Natural Killer Cell	rs6564	THEMIS2	ENSG00000130775	1	28212975	C	T	0.38352	0.380289	7.45275e-131	-0.979654	0.0402492	928	TRUE	0.389643	591.144
CD8 Naive/Central memory T cell	rs2247781	RPL12	ENSG00000197958	9	130208924	T	C	0.58415	0.592054	1.07696e-130	0.966049	0.0397149	982	TRUE	0.375987	590.481
CD4 Naive/Central memory T cell	rs4930444	GSTP1	ENSG00000084207	11	67342580	G	A	0.42563	0.419988	1.19988e-130	-0.962854	0.0395908	982	TRUE	0.375902	590.265
Non-classic Monocyte	rs4471263	CD52	ENSG00000169442	1	26622700	C	T	0.74881	0.738851	3.25378e-130	1.11645	0.0459838	932	TRUE	0.387438	588.213
CD8 Effector memory	rs917732	AC006369.2	ENSG00000236213	2	37831553	A	G	0.56431	0.590237	4.14191e-130	-0.958653	0.0395007	982	TRUE	0.374919	587.797
Natural Killer Cell	rs909685	SYNGR1	ENSG00000100321	22	39747671	T	A	0.28594	0.321605	7.07341e-130	1.05128	0.0433565	928	TRUE	0.387834	586.661
CD4 Naive/Central memory T cell	rs56287665	NTPCR	ENSG00000135778	1	233082005	T	A	0.19144	0.180028	1.60175e-129	1.20617	0.0498138	982	TRUE	0.373843	585.102
CD8 Naive/Central memory T cell	rs596002	CTSW	ENSG00000172543	11	65645354	A	G	0.80452	0.800169	3.13587e-129	1.19563	0.0494352	982	TRUE	0.373307	583.763
CD8 Effector memory	rs596002	CTSW	ENSG00000172543	11	65645354	A	G	0.80452	0.800169	3.41047e-129	1.19551	0.0494371	982	TRUE	0.37324	583.596
Natural Killer Cell	rs11771936	PILRB	ENSG00000121716	7	99943283	A	G	0.19407	0.179412	7.63288e-129	1.19759	0.0495913	928	TRUE	0.38591	581.922
Natural Killer Cell	rs949055	GRIK4	ENSG00000149403	11	120779520	C	T	0.6513	0.676779	7.73263e-129	-0.993827	0.0411547	928	TRUE	0.385899	581.896
CD4 Naive/Central memory T cell	rs7730055	SCGB3A1	ENSG00000161055	5	180007386	A	G	0.89839	0.890145	3.17706e-128	-1.56479	0.0649557	982	TRUE	0.371452	579.149
CD8 Naive/Central memory T cell	rs7077538	PPA1	ENSG00000180817	10	71993094	T	G	0.33168	0.321712	3.73339e-128	1.00396	0.0416868	982	TRUE	0.371322	578.828
Classic Monocyte	rs760462	ITGB2	ENSG00000160255	21	46328099	T	C	0.83624	0.829751	6.7993e-128	-1.2826	0.0533119	969	TRUE	0.373955	577.617
CD4 Naive/Central memory T cell	rs9425411	PRDX6	ENSG00000117592	1	173471890	G	A	0.30532	0.305005	1.58429e-127	-1.02448	0.0426451	982	TRUE	0.370159	575.948
CD4 Naive/Central memory T cell	rs12672634	LAMB1	ENSG00000091136	7	107582323	T	C	0.4161	0.39267	3.58093e-126	-0.953396	0.0399019	982	TRUE	0.367634	569.735
CD4 Naive/Central memory T cell	rs7632486	CMTM8	ENSG00000170293	3	32286791	G	A	0.82895	0.821343	4.59902e-126	-1.2476	0.052238	982	TRUE	0.36743	569.237
CD4 Naive/Central memory T cell	rs1628955	ANKDD1A	ENSG00000166839	15	65187220	T	C	0.63612	0.630336	4.31558e-125	-0.973626	0.0409271	982	TRUE	0.365604	564.776
CD4 Naive/Central memory T cell	rs11042350	CTD-2371O3.2	ENSG00000254397	11	9453209	C	T	0.48879	0.498768	1.04912e-124	0.936	0.0394073	982	TRUE	0.364876	563.006
CD8 Effector memory	rs1952013	RPL36AL	ENSG00000165502	14	50087357	C	G	0.76158	0.753141	6.51556e-124	1.09538	0.0462673	982	TRUE	0.363375	559.367
CD4 Naive/Central memory T cell	rs12496363	HSPBAP1	ENSG00000169087	3	122473354	C	T	0.78034	0.744888	8.51392e-124	-1.127	0.0476255	982	TRUE	0.363154	558.834
CD4 Effector memory/TEMRA	rs731835	RPS5	ENSG00000083845	19	58898436	T	C	0.32696	0.325593	1.1888e-123	-0.994218	0.0420394	982	TRUE	0.362879	558.169
CD4 Naive/Central memory T cell	rs55731118	NSG1	ENSG00000168824	4	4350915	A	T	0.39644	0.405035	2.20579e-123	0.952675	0.0403273	982	TRUE	0.362368	556.938
CD8 Naive/Central memory T cell	rs7730055	SCGB3A1	ENSG00000161055	5	180007386	A	G	0.89839	0.890145	2.785e-123	-1.54191	0.0652971	982	TRUE	0.362176	556.473
Naïve/Immature B Cell	rs136582	FAM118A	ENSG00000100376	22	45774531	T	A	0.1218	0.133169	4.00546e-123	1.42373	0.0603319	982	TRUE	0.361875	555.749
CD8 S100B T cell	rs7503161	EIF5A	ENSG00000132507	17	7207964	A	C	0.58698	0.561503	2.35938e-122	-0.943817	0.0401228	981	TRUE	0.360638	552.215
CD4 Naive/Central memory T cell	rs2363755	TMEM8A	ENSG00000129925	16	430292	C	G	0.4589	0.412488	2.7358e-122	-0.932043	0.0396328	982	TRUE	0.36028	551.921
Memory B Cell	rs731835	RPS5	ENSG00000083845	19	58898436	T	C	0.32696	0.325593	3.60882e-122	-0.989702	0.0421057	982	TRUE	0.36005	551.369
CD4 Naive/Central memory T cell	rs55697116	RP11-545E17.3	ENSG00000223478	9	131489620	C	T	0.26184	0.248075	3.71233e-121	1.05271	0.0449762	982	TRUE	0.358103	546.725
CD8 Naive/Central memory T cell	rs2147712	RPL36AL	ENSG00000165502	14	50091684	G	A	0.76124	0.750416	1.34656e-120	1.08367	0.046408	982	TRUE	0.357022	544.158
CD4 Effector memory/TEMRA	rs817343	LINC00176	ENSG00000196421	20	62607160	C	T	0.16098	0.191407	3.79476e-120	1.25531	0.0538605	982	TRUE	0.35615	542.094
Naïve/Immature B Cell	rs12741984	FCRL5	ENSG00000143297	1	157534818	G	A	0.21253	0.214198	6.21522e-120	1.12694	0.0483966	982	TRUE	0.355734	541.111
CD8 Effector memory	rs2114834	RP11-298J20.3	ENSG00000226899	10	126650186	A	G	0.74825	0.735895	2.53529e-119	-1.06017	0.0456475	982	TRUE	0.354546	538.31
CD4 Effector memory/TEMRA	rs6422334	SCGB3A1	ENSG00000161055	5	179982151	T	C	0.89837	0.892177	2.64001e-119	-1.52272	0.0655683	982	TRUE	0.354511	538.23
CD8 Effector memory	rs1059264	SLC25A29	ENSG00000197119	14	100769163	C	T	0.33218	0.334817	6.21445e-119	0.975721	0.0420812	982	TRUE	0.353785	536.524
CD4 Naive/Central memory T cell	rs2273514	IFI27L2	ENSG00000119632	14	94595989	T	C	0.20668	0.202202	7.24716e-119	-1.13469	0.0489511	982	TRUE	0.353655	536.218
Memory B Cell	rs2247781	RPL12	ENSG00000197958	9	130208924	T	C	0.58415	0.592054	7.51312e-119	0.932174	0.0402173	982	TRUE	0.353624	536.146
CD8 S100B T cell	rs2240728	TOMM7	ENSG00000196683	7	22852499	C	T	0.31359	0.342162	1.19949e-118	-0.990005	0.0427495	981	TRUE	0.353459	535.213
Naïve/Immature B Cell	rs731835	RPS5	ENSG00000083845	19	58898436	T	C	0.32696	0.325593	2.0119e-118	-0.978051	0.042274	982	TRUE	0.352787	534.184
Memory B Cell	rs2240728	TOMM7	ENSG00000196683	7	22852499	C	T	0.31359	0.342162	2.14458e-118	-0.988821	0.0427446	982	TRUE	0.352732	534.056
Naïve/Immature B Cell	rs12913296	RP11-111A22.1	ENSG00000259536	15	40844222	G	A	0.45247	0.419695	2.33804e-118	0.921593	0.0398449	982	TRUE	0.352659	533.884
CD8 S100B T cell	rs2954658	RPL8	ENSG00000161016	8	146017782	C	T	0.52286	0.498953	1.61947e-117	-0.916231	0.0397569	981	TRUE	0.351238	530.028
CD4 Naive/Central memory T cell	rs1723175	LCLAT1	ENSG00000172954	2	30667700	C	T	0.25445	0.222051	2.18995e-117	1.04985	0.0455808	982	TRUE	0.350747	529.428
CD8 Effector memory	rs28366319	HLA-DRB5	ENSG00000198502	6	32561495	G	A	0.35477	0.284339	2.81669e-117	0.955393	0.0414994	982	TRUE	0.350531	528.926
Natural Killer Cell	rs34481144	IFITM3	ENSG00000142089	11	320836	C	T	0.48886	0.449707	4.40786e-117	-0.913849	0.0397284	928	TRUE	0.363124	527.971
Natural Killer Cell	rs10134767	SLC25A29	ENSG00000197119	14	100763954	G	T	0.33605	0.337111	6.01359e-117	0.966662	0.042049	928	TRUE	0.362852	527.353
CD4 Naive/Central memory T cell	rs222843	ELP5	ENSG00000170291	17	7145981	T	C	0.39081	0.353064	6.80282e-117	0.93564	0.0407091	982	TRUE	0.349775	527.169
CD8 Naive/Central memory T cell	rs10931780	AC013264.2	ENSG00000231621	2	198175297	G	C	0.37929	0.378472	8.19309e-117	0.940639	0.0409409	982	TRUE	0.349615	526.799
Naïve/Immature B Cell	rs10027755	FAM184B	ENSG00000047662	4	17615954	G	C	0.61026	0.608131	2.28738e-116	-0.93448	0.0407521	982	TRUE	0.348731	524.754
CD4 Effector memory/TEMRA	rs7595075	SH3YL1	ENSG00000035115	2	264019	C	A	0.35198	0.328288	3.37242e-116	-0.953718	0.0416217	982	TRUE	0.348396	523.98
Natural Killer Cell	rs12225387	XRRA1	ENSG00000166435	11	74604767	A	G	0.29566	0.274238	3.88259e-116	0.997925	0.0435626	928	TRUE	0.36122	523.637
CD8 Effector memory	rs1884469	THEMIS2	ENSG00000130775	1	28239434	G	A	0.38474	0.380289	7.89235e-116	-0.935036	0.0408725	982	TRUE	0.347661	522.286
CD4 Naive/Central memory T cell	rs59915006	MZT2A	ENSG00000173272	2	132259374	A	G	0.82053	0.78166	7.83733e-115	-1.18155	0.0518758	982	TRUE	0.345669	517.713
CD8 Effector memory	rs760462	ITGB2	ENSG00000160255	21	46328099	T	C	0.83624	0.829751	9.55935e-115	-1.2249	0.0537995	982	TRUE	0.345496	517.318
Natural Killer Cell	rs10901842	RP11-298J20.3	ENSG00000226899	10	126635262	A	G	0.74888	0.735233	9.99909e-115	-1.04519	0.0459103	928	TRUE	0.358355	517.167
Classic Monocyte	rs4761234	LYZ	ENSG00000090382	12	69732105	T	C	0.47454	0.450154	2.58234e-114	-0.911024	0.0400905	969	TRUE	0.347646	515.324
Natural Killer Cell	rs731835	RPS5	ENSG00000083845	19	58898436	T	C	0.32696	0.325593	2.65462e-114	-0.964832	0.0424606	928	TRUE	0.35749	515.222
CD4 Naive/Central memory T cell	rs158366	RPS9	ENSG00000170889	19	54705317	C	G	0.39497	0.390129	2.73904e-114	-0.925825	0.0407464	982	TRUE	0.344578	515.221
Natural Killer Cell	rs2142552	FAM118A	ENSG00000100376	22	45719497	C	G	0.8787	0.866862	6.37067e-114	-1.38455	0.0610351	928	TRUE	0.356711	513.478
CD4 Naive/Central memory T cell	rs62224180	YBEY	ENSG00000182362	21	47726332	C	G	0.80904	0.775115	1.38162e-113	-1.1487	0.0507143	982	TRUE	0.343162	511.997
CD8 Effector memory	rs158366	RPS9	ENSG00000170889	19	54705317	C	G	0.39497	0.390129	1.57495e-113	-0.92344	0.0407796	982	TRUE	0.343047	511.736
Non-classic Monocyte	rs9272105	HLA-DRB5	ENSG00000198502	6	32599999	G	A	0.5029	0.540253	2.70973e-113	-0.919421	0.0406451	932	TRUE	0.354435	510.599
CD8 Effector memory	rs61894839	XRRA1	ENSG00000166435	11	74626366	G	A	0.29579	0.275562	3.91145e-113	0.987757	0.0436973	982	TRUE	0.342248	509.924
Memory B Cell	rs136582	FAM118A	ENSG00000100376	22	45774531	T	A	0.1218	0.133169	4.16322e-113	1.37826	0.0609803	982	TRUE	0.342193	509.8
Classic Monocyte	rs11589222	CD52	ENSG00000169442	1	26645806	C	T	0.7484	0.740191	6.53284e-113	1.04339	0.0462047	969	TRUE	0.344801	508.888
CD8 Naive/Central memory T cell	rs7099073	RP11-298J20.3	ENSG00000226899	10	126609647	G	T	0.74986	0.731491	1.02002e-112	-1.03942	0.0460691	982	TRUE	0.341404	508.015
CD4 Naive/Central memory T cell	rs9657360	NAPRT1	ENSG00000147813	8	144676862	C	T	0.79196	0.777626	1.85692e-112	1.10804	0.0491685	982	TRUE	0.340876	506.821
Natural Killer Cell	rs2247781	RPL12	ENSG00000197958	9	130208924	T	C	0.58415	0.592054	2.25038e-111	0.909111	0.0405403	928	TRUE	0.351446	501.792
CD4 Naive/Central memory T cell	rs1050456	CTC-524C5.2	ENSG00000263272	17	5336188	A	G	0.21625	0.236603	4.23517e-111	1.08733	0.0485488	982	TRUE	0.338103	500.592
CD4 Naive/Central memory T cell	rs4903231	NPC2	ENSG00000119655	14	74962233	G	A	0.58845	0.596689	5.02342e-111	-0.909391	0.0406175	982	TRUE	0.337951	500.252
CD4 Naive/Central memory T cell	rs2076172	RPL10A	ENSG00000198755	6	35436925	C	T	0.57405	0.535771	5.78859e-111	-0.904833	0.0404254	982	TRUE	0.337824	499.97
Natural Killer Cell	rs9272461	HLA-DQA2	ENSG00000237541	6	32605609	G	A	0.20331	0.177364	7.19577e-111	1.11136	0.0496739	928	TRUE	0.350393	499.477
CD4 Naive/Central memory T cell	rs12389	CTA-29F11.1	ENSG00000260708	22	47158179	G	A	0.36172	0.339205	7.73256e-111	-0.930763	0.0416078	982	TRUE	0.337566	499.393
Classic Monocyte	rs9272105	HLA-DRB5	ENSG00000198502	6	32599999	G	A	0.5029	0.540253	9.70994e-111	-0.898744	0.0401948	969	TRUE	0.340349	498.926
Dendritic Cell	rs9272105	HLA-DRB5	ENSG00000198502	6	32599999	G	A	0.5029	0.540253	1.35836e-110	-0.898639	0.040217	968	TRUE	0.340279	498.256
CD8 Effector memory	rs2074219	ELP5	ENSG00000170291	17	7156447	A	G	0.61088	0.646812	1.48122e-110	-0.916387	0.0410184	982	TRUE	0.336986	498.098
Natural Killer Cell	rs3755007	GNLY	ENSG00000115523	2	85920249	T	G	0.34503	0.360949	2.45912e-110	-0.939121	0.0420787	928	TRUE	0.349275	497.029
CD4 Naive/Central memory T cell	rs1184639	NCF2	ENSG00000116701	1	183623619	G	C	0.36954	0.348537	5.57024e-110	0.92375	0.0414579	982	TRUE	0.3358	495.46
Natural Killer Cell	rs2954658	RPL8	ENSG00000161016	8	146017782	C	T	0.52286	0.498953	2.8084e-109	-0.890449	0.040094	928	TRUE	0.34705	492.179
Natural Killer Cell	rs34629529	RPS9	ENSG00000170889	19	54701846	G	A	0.39947	0.395026	3.01942e-108	-0.90469	0.0409324	928	TRUE	0.344865	487.448
Natural Killer Cell	rs2252482	CHI3L2	ENSG00000064886	1	111759762	C	T	0.89777	0.900909	3.89883e-108	-1.46205	0.0661846	928	TRUE	0.344629	486.939
CD4 Naive/Central memory T cell	rs9543961	COMMD6	ENSG00000188243	13	76106054	T	G	0.15431	0.138066	5.91352e-108	-1.22531	0.055515	982	TRUE	0.331591	486.167
CD8 Effector memory	rs6955367	PILRB	ENSG00000121716	7	99961194	A	G	0.19398	0.183785	8.16021e-108	1.11886	0.0507256	982	TRUE	0.331298	485.526
CD4 Naive/Central memory T cell	rs1643771	FAM153B	ENSG00000182230	5	175546551	G	A	0.47982	0.454712	1.72463e-107	-0.884496	0.0401619	982	TRUE	0.330617	484.035
CD4 Naive/Central memory T cell	rs62215189	SPATC1L	ENSG00000160284	21	47603995	A	G	0.26092	0.244564	5.9045e-107	-1.00429	0.0457173	982	TRUE	0.329495	481.584
CD4 Naive/Central memory T cell	rs3809325	EBPL	ENSG00000123179	13	50266109	T	C	0.56491	0.539267	7.06573e-107	-0.889314	0.0404984	982	TRUE	0.329331	481.227
CD4 Naive/Central memory T cell	rs11145844	SNHG7	ENSG00000233016	9	139613998	C	T	0.11091	0.114783	3.31411e-106	-1.40054	0.0639842	982	TRUE	0.327915	478.148
Naïve/Immature B Cell	rs2240728	TOMM7	ENSG00000196683	7	22852499	C	T	0.31359	0.342162	4.91562e-106	-0.947338	0.043315	982	TRUE	0.327553	477.363
Natural Killer Cell	rs1580833	MT2A	ENSG00000125148	16	56644650	C	A	0.30852	0.309285	5.40441e-106	-0.951437	0.043511	928	TRUE	0.340041	477.117
CD8 Naive/Central memory T cell	rs6921663	XXbac-BPG299F13.17	ENSG00000272501	6	31154620	T	C	0.21276	0.217847	5.85676e-106	1.07363	0.0491075	982	TRUE	0.327392	477.014
CD4 Naive/Central memory T cell	rs3766396	THEMIS2	ENSG00000130775	1	28221554	A	G	0.38539	0.38012	1.2342e-105	-0.901736	0.0413093	982	TRUE	0.326705	475.529
CD4 Effector memory/TEMRA	rs2147712	RPL36AL	ENSG00000165502	14	50091684	G	A	0.76124	0.750416	1.93049e-105	1.02866	0.047168	982	TRUE	0.326293	474.638
Natural Killer Cell	rs6921663	XXbac-BPG299F13.17	ENSG00000272501	6	31154620	T	C	0.21276	0.217847	1.91689e-105	1.07157	0.0491348	928	TRUE	0.338853	474.596
Memory B Cell	rs17700376	RPL28	ENSG00000108107	19	55897327	A	G	0.35222	0.354666	2.09129e-105	-0.917986	0.0421003	982	TRUE	0.326219	474.479
CD8 Naive/Central memory T cell	rs2848626	TIMM10	ENSG00000134809	11	57283988	C	T	0.75255	0.782045	2.78451e-105	-1.01565	0.0466071	982	TRUE	0.325955	473.909
CD4 Naive/Central memory T cell	rs3809260	CHPT1	ENSG00000111666	12	102091017	G	T	0.57824	0.580536	4.54309e-105	0.886787	0.0407358	982	TRUE	0.325503	472.934
CD4 Naive/Central memory T cell	rs9380433	RPS10	ENSG00000124614	6	34377626	C	T	0.81843	0.774992	1.11435e-104	-1.13437	0.0522075	982	TRUE	0.324672	471.147
CD8 Naive/Central memory T cell	rs965951	CCT8	ENSG00000156261	21	30432557	G	A	0.12179	0.115969	1.24851e-104	1.33684	0.0615409	982	TRUE	0.324567	470.92
CD4 Naive/Central memory T cell	rs4878690	GRHPR	ENSG00000137106	9	37422656	C	T	0.32454	0.32895	1.02236e-103	0.93055	0.0430292	982	TRUE	0.322611	466.732
CD8 Effector memory	rs7131041	CORO1B	ENSG00000172725	11	67230184	A	T	0.41366	0.410687	2.16028e-103	-0.883558	0.0409216	982	TRUE	0.321913	465.242
Memory B Cell	rs3091426	SULF2	ENSG00000196562	20	46189755	G	A	0.56966	0.589144	7.09583e-103	-0.877106	0.0407266	982	TRUE	0.3208	462.874
CD4 Naive/Central memory T cell	rs3087243	CTLA4	ENSG00000163599	2	204738919	G	A	0.45503	0.441993	1.03989e-102	0.871525	0.0405008	982	TRUE	0.320441	462.112
CD8 Effector memory	rs6921663	XXbac-BPG299F13.17	ENSG00000272501	6	31154620	T	C	0.21276	0.217847	1.4082e-102	1.0599	0.0492871	982	TRUE	0.320157	461.508
Natural Killer Cell	rs917733	AC006369.2	ENSG00000236213	2	37831453	T	C	0.56515	0.590622	1.54389e-102	-0.874873	0.040691	928	TRUE	0.332502	461.27
Natural Killer Cell	rs133377	SMDT1	ENSG00000183172	22	42466950	C	T	0.6805	0.66118	2.17514e-102	0.929599	0.0432684	928	TRUE	0.332174	460.588
Non-classic Monocyte	rs4761234	LYZ	ENSG00000090382	12	69732105	T	C	0.47454	0.450154	2.56895e-102	-0.884919	0.0412036	932	TRUE	0.331061	460.261
CD4 Naive/Central memory T cell	rs928739	TMEM50B	ENSG00000142188	21	34824203	C	T	0.47393	0.473052	3.62092e-102	-0.867343	0.0404153	982	TRUE	0.319268	459.628
CD8 Naive/Central memory T cell	rs7029206	C9orf135	ENSG00000204711	9	72433081	G	A	0.12011	0.126717	5.10445e-102	1.33141	0.0620855	982	TRUE	0.318945	458.944
CD8 Effector memory	rs9380433	RPS10	ENSG00000124614	6	34377626	C	T	0.81843	0.774992	5.92993e-102	-1.12252	0.0523615	982	TRUE	0.318804	458.645
CD4 Naive/Central memory T cell	rs2267989	FBLN5	ENSG00000140092	14	92339850	G	A	0.46222	0.43802	1.20235e-101	-0.866874	0.0404988	982	TRUE	0.318136	457.237
CD8 S100B T cell	rs136582	FAM118A	ENSG00000100376	22	45774531	T	A	0.1218	0.133169	2.36342e-101	1.32049	0.0617818	981	TRUE	0.317718	455.89
Non-classic Monocyte	rs7806458	TMEM176A	ENSG00000002933	7	150476888	G	A	0.63299	0.636295	2.47009e-101	-0.913312	0.0427354	932	TRUE	0.328885	455.754
Non-classic Monocyte	rs999185	CLEC12A	ENSG00000172322	12	10113258	C	T	0.26507	0.26526	3.33172e-101	0.996857	0.0466751	932	TRUE	0.328596	455.158
CD8 Naive/Central memory T cell	rs345786	FMN1	ENSG00000248905	15	33394560	T	A	0.22859	0.261857	4.13463e-101	1.02705	0.0481116	982	TRUE	0.316967	454.777
CD8 Effector memory	rs731938	RP11-81H14.2	ENSG00000251301	12	68843191	A	G	0.59135	0.640083	5.86403e-101	0.876807	0.041105	982	TRUE	0.316636	454.082
CD8 Effector memory	rs4065275	ORMDL3	ENSG00000172057	17	38080865	A	G	0.50467	0.506853	2.23847e-100	0.860092	0.0404404	982	TRUE	0.315362	451.414
CD4 Naive/Central memory T cell	rs2232669	POLR1D	ENSG00000186184	13	28195495	C	T	0.12947	0.116739	3.79693e-100	1.27974	0.0602417	982	TRUE	0.314858	450.361
CD8 Effector memory	rs7729771	SCGB3A1	ENSG00000161055	5	179993813	T	C	0.89808	0.890129	6.45131e-100	-1.41876	0.0668644	982	TRUE	0.314352	449.306
Natural Killer Cell	rs10194375	BIN1	ENSG00000136717	2	127839781	C	A	0.3348	0.338358	1.02945e-99	0.908808	0.0428755	928	TRUE	0.326213	448.322
CD4 Effector memory/TEMRA	rs6930393	GPR63	ENSG00000112218	6	98118642	G	C	0.70652	0.660425	2.11777e-99	0.940677	0.0444502	982	TRUE	0.313215	446.939
CD4 Naive/Central memory T cell	rs35918962	RP11-542K23.7	ENSG00000229245	9	125168878	C	T	0.12223	0.126609	8.26845e-99	1.30458	0.0618336	982	TRUE	0.311907	444.226
CD4 Naive/Central memory T cell	rs1010167	GSTM4	ENSG00000168765	1	110198727	C	G	0.40465	0.414229	9.09536e-99	-0.870461	0.0412665	982	TRUE	0.311815	444.036
CD8 Naive/Central memory T cell	rs34629529	RPS9	ENSG00000170889	19	54701846	G	A	0.39947	0.395026	1.17652e-98	-0.871902	0.0413587	982	TRUE	0.311567	443.524
CD4 Naive/Central memory T cell	rs72764630	NSA2	ENSG00000164346	5	73997524	A	T	0.13233	0.133462	1.95488e-98	1.25915	0.0597962	982	TRUE	0.311078	442.512
Non-classic Monocyte	rs10426020	CEACAM3	ENSG00000170956	19	42308031	G	A	0.37671	0.397305	6.25755e-98	0.896229	0.042673	932	TRUE	0.321241	440.147
CD4 Naive/Central memory T cell	rs75636500	PILRB	ENSG00000121716	7	99947657	C	G	0.19201	0.175808	1.37977e-97	1.07945	0.051489	982	TRUE	0.309188	438.621
CD4 Naive/Central memory T cell	rs4501401	RP1-3J17.3	ENSG00000236016	6	86206396	T	C	0.68865	0.693409	1.41349e-97	0.918173	0.0437987	982	TRUE	0.309165	438.573
CD8 Effector memory	rs11246065	RP11-326C3.11	ENSG00000251661	11	324170	A	G	0.35125	0.37008	1.65505e-97	0.890385	0.0424884	982	TRUE	0.309012	438.258
CD4 Naive/Central memory T cell	rs2711224	CCZ1B	ENSG00000146574	7	6861880	G	C	0.4589	0.47376	1.82647e-97	-0.852805	0.0407042	982	TRUE	0.308916	438.062
CD8 Naive/Central memory T cell	rs3091426	SULF2	ENSG00000196562	20	46189755	G	A	0.56966	0.589144	2.14714e-97	-0.85804	0.0409691	982	TRUE	0.308759	437.74
CD8 Effector memory	rs1040508	XCL1	ENSG00000143184	1	168500750	C	T	0.36249	0.384232	3.66022e-97	0.882899	0.0422073	982	TRUE	0.308241	436.678
CD4 Naive/Central memory T cell	rs6742042	ACYP2	ENSG00000170634	2	54218703	T	C	0.40687	0.414844	6.84379e-97	-0.862993	0.0413147	982	TRUE	0.307632	435.432
CD4 Naive/Central memory T cell	rs41284471	PRKCQ-AS1	ENSG00000237943	10	6626214	G	A	0.20811	0.178503	1.58228e-96	-1.04272	0.050015	982	TRUE	0.306814	433.763
CD4 Naive/Central memory T cell	rs1059264	SLC25A29	ENSG00000197119	14	100769163	C	T	0.33218	0.334817	1.68255e-96	0.898634	0.0431097	982	TRUE	0.306754	433.64
CD4 Naive/Central memory T cell	rs12829179	CELA1	ENSG00000139610	12	51719989	C	G	0.31675	0.288343	4.11305e-96	0.908325	0.0436643	982	TRUE	0.30588	431.86
CD4 Naive/Central memory T cell	rs10804069	RP11-347P5.1	ENSG00000272211	2	197014692	G	A	0.61133	0.611826	4.61005e-96	0.866703	0.0416745	982	TRUE	0.305769	431.633
CD4 Naive/Central memory T cell	rs12450225	HOXB2	ENSG00000173917	17	46592413	A	G	0.51274	0.485818	2.86609e-95	0.842376	0.0406765	982	TRUE	0.303975	427.994
Naïve/Immature B Cell	rs3091426	SULF2	ENSG00000196562	20	46189755	G	A	0.56966	0.589144	7.45917e-95	-0.848885	0.0410824	982	TRUE	0.303032	426.09
CD8 Naive/Central memory T cell	rs2741159	KRT1	ENSG00000167768	12	53071382	A	C	0.41773	0.38146	8.72556e-95	0.851972	0.0412469	982	TRUE	0.302877	425.778
CD8 Effector memory	rs72629024	PPDPF	ENSG00000125534	20	62152519	C	G	0.15221	0.163335	9.28511e-95	-1.16955	0.0566302	982	TRUE	0.302816	425.654
CD4 Naive/Central memory T cell	rs1293299	FDFT1	ENSG00000079459	8	11677905	A	C	0.21317	0.217324	2.27404e-94	-1.02413	0.0496929	982	TRUE	0.30193	423.87
Natural Killer Cell	rs677931	CTSW	ENSG00000172543	11	65654665	G	C	0.1934	0.199553	4.29976e-94	-1.06067	0.0515432	928	TRUE	0.313337	422.551
CD4 Naive/Central memory T cell	rs11144225	NMRK1	ENSG00000106733	9	77707300	A	T	0.42368	0.38996	4.79546e-94	-0.847612	0.0412003	982	TRUE	0.30119	422.384
CD4 Naive/Central memory T cell	rs113279830	CCT3	ENSG00000163468	1	156299392	A	G	0.29353	0.280413	5.70542e-94	-0.919459	0.0447109	982	TRUE	0.301018	422.038
Naïve/Immature B Cell	rs199448	KANSL1-AS1	ENSG00000214401	17	44809001	A	G	0.21886	0.189714	1.00721e-93	1.01156	0.0492556	982	TRUE	0.300453	420.907
CD4 Naive/Central memory T cell	rs1808279	CORO1B	ENSG00000172725	11	67211569	T	C	0.4174	0.423822	1.4895e-93	-0.847531	0.0413069	982	TRUE	0.300064	420.128
CD8 S100B T cell	rs12343516	PSMD5-AS1	ENSG00000226752	9	123603469	A	C	0.58909	0.577749	4.96768e-93	-0.847881	0.0414424	981	TRUE	0.299076	417.728
Memory B Cell	rs10818476	PSMD5-AS1	ENSG00000226752	9	123572038	A	G	0.59156	0.580967	1.39986e-92	-0.846634	0.041484	982	TRUE	0.297826	415.666
CD4 Naive/Central memory T cell	rs11772694	ZP3	ENSG00000188372	7	76195020	G	A	0.31691	0.31198	1.68337e-92	0.894125	0.0438304	982	TRUE	0.297642	415.299
CD4 Effector memory/TEMRA	rs28609167	FAM184B	ENSG00000047662	4	17624887	G	T	0.60885	0.60716	1.80003e-92	-0.852359	0.0417897	982	TRUE	0.297574	415.166
CD8 Naive/Central memory T cell	rs376097	RNASET2	ENSG00000026297	6	167410878	A	G	0.53405	0.506206	2.36521e-92	-0.833413	0.0408876	982	TRUE	0.297301	414.622
CD4 Naive/Central memory T cell	rs77724297	LDHC	ENSG00000166796	11	18435458	A	T	0.1155	0.120942	2.97826e-92	1.30013	0.0638204	982	TRUE	0.297069	414.163
CD8 Effector memory	rs17624230	DNAJC15	ENSG00000120675	13	43604332	T	A	0.22685	0.226009	3.31368e-92	-0.992058	0.0487102	982	TRUE	0.296962	413.951
CD4 Naive/Central memory T cell	rs7803490	ZC3HAV1	ENSG00000105939	7	138730361	T	C	0.51047	0.504604	5.59871e-92	-0.830277	0.0408183	982	TRUE	0.296435	412.906
CD4 Naive/Central memory T cell	rs627425	AP003774.1	ENSG00000236935	11	64087642	C	T	0.37555	0.360795	5.60184e-92	0.857066	0.0421354	982	TRUE	0.296435	412.905
CD4 Naive/Central memory T cell	rs7126061	PPFIBP2	ENSG00000166387	11	7548423	G	A	0.62129	0.603649	1.57373e-91	0.853935	0.0420863	982	TRUE	0.295394	410.848
Dendritic Cell	rs7503161	EIF5A	ENSG00000132507	17	7207964	A	C	0.58698	0.561503	1.8745e-91	-0.845846	0.0417054	968	TRUE	0.298214	410.488
Natural Killer Cell	rs11246065	RP11-326C3.11	ENSG00000251661	11	324170	A	G	0.35125	0.37008	5.1105e-90	0.861789	0.0428362	928	TRUE	0.303692	403.871
Naïve/Immature B Cell	rs658642	SNHG8	ENSG00000269893	4	119200274	C	T	0.40629	0.380952	5.85576e-90	0.837385	0.0416372	982	TRUE	0.291727	403.648
Natural Killer Recruiting Cell	rs7503161	EIF5A	ENSG00000132507	17	7207964	A	C	0.58698	0.561503	1.04858e-89	-0.838821	0.0417686	967	TRUE	0.29432	402.475
CD8 S100B T cell	rs788666	SNHG8	ENSG00000269893	4	119219168	C	T	0.40518	0.379319	1.31116e-89	0.836746	0.0416884	981	TRUE	0.291115	402.042
CD8 Naive/Central memory T cell	rs760462	ITGB2	ENSG00000160255	21	46328099	T	C	0.83624	0.829751	1.5878e-89	-1.10916	0.0552869	982	TRUE	0.290709	401.662
CD4 Naive/Central memory T cell	rs6004662	CRYBB2	ENSG00000244752	22	25862124	G	A	0.07203	0.0959809	1.76765e-89	1.58726	0.0791389	982	TRUE	0.290599	401.448
CD4 Naive/Central memory T cell	rs72629024	PPDPF	ENSG00000125534	20	62152519	C	G	0.15221	0.163335	1.8001e-89	-1.14232	0.0569576	982	TRUE	0.290581	401.412
CD8 Effector memory	rs7942247	IFITM3	ENSG00000142089	11	316349	G	A	0.52093	0.550216	2.56788e-89	0.820836	0.0409639	982	TRUE	0.290217	400.704
Natural Killer Cell	rs674903	GBP7	ENSG00000213512	1	89649824	A	G	0.51734	0.50465	3.77853e-89	0.819973	0.0409602	928	TRUE	0.3016	399.888
Classic Monocyte	rs7313235	CLEC12A	ENSG00000172322	12	10132283	C	T	0.26314	0.267308	6.03665e-89	0.934668	0.0467441	969	TRUE	0.292089	398.992
Natural Killer Cell	rs2305795	EIF3G	ENSG00000130811	19	10226052	G	A	0.56091	0.569741	1.3795e-88	0.823469	0.0412681	928	TRUE	0.30024	397.31
CD8 Naive/Central memory T cell	rs13140099	RP11-18H21.1	ENSG00000245954	4	153022375	G	A	0.27105	0.259424	2.18798e-88	-0.918522	0.0460849	982	TRUE	0.288018	396.439
CD4 Naive/Central memory T cell	rs11602764	RPS25	ENSG00000118181	11	118888619	A	G	0.27784	0.265214	2.47907e-88	-0.911253	0.0457345	982	TRUE	0.287889	396.19
CD4 Naive/Central memory T cell	rs34478210	USP53	ENSG00000145390	4	120135901	A	G	0.11611	0.122159	2.50381e-88	1.27412	0.0639479	982	TRUE	0.287879	396.17
Naïve/Immature B Cell	rs8033549	BCL2A1	ENSG00000140379	15	80309299	A	G	0.35598	0.332938	3.42568e-88	0.85193	0.042792	982	TRUE	0.287556	395.546
CD8 S100B T cell	rs9306156	S100B	ENSG00000160307	21	47960493	T	C	0.33385	0.329766	4.74141e-88	0.864761	0.0434721	981	TRUE	0.287429	394.898
Naïve/Immature B Cell	rs12506009	ARHGAP24	ENSG00000138639	4	86563698	A	G	0.2865	0.306683	1.1529e-87	-0.899968	0.0453436	982	TRUE	0.286302	393.13
CD8 Effector memory	rs12691980	MZT2A	ENSG00000173272	2	132251685	G	A	0.17931	0.215106	1.25595e-87	1.06052	0.0534443	982	TRUE	0.286214	392.96
CD4 Naive/Central memory T cell	rs7503637	ARL16	ENSG00000214087	17	79649515	G	A	0.1701	0.169125	1.64357e-87	-1.08219	0.0545737	982	TRUE	0.285935	392.424
Naïve/Immature B Cell	rs12225387	XRRA1	ENSG00000166435	11	74604767	A	G	0.29566	0.274238	6.36678e-87	0.888514	0.0449615	982	TRUE	0.28453	389.728
Natural Killer Cell	rs7604967	RP11-245G13.2	ENSG00000271952	2	11020995	C	T	0.10898	0.117878	6.8343e-87	1.30098	0.0658454	928	TRUE	0.296107	389.541
CD4 Naive/Central memory T cell	rs6678	MED16	ENSG00000175221	19	890165	G	A	0.25144	0.261026	8.41288e-87	0.934048	0.0472994	982	TRUE	0.28424	389.173
CD4 Naive/Central memory T cell	rs11242809	SERPINB6	ENSG00000124570	6	2937295	C	T	0.26504	0.256483	8.7034e-87	-0.918082	0.0464949	982	TRUE	0.284204	389.106
CD4 Naive/Central memory T cell	rs62478456	MYOM2	ENSG00000036448	8	2073189	G	A	0.15733	0.188251	1.08462e-86	1.11233	0.0563642	982	TRUE	0.283975	388.668
Natural Killer Cell	rs141673522	XCL2	ENSG00000143185	1	168517508	C	T	0.17146	0.171189	1.23583e-86	-1.07427	0.0544536	928	TRUE	0.295475	388.362
Memory B Cell	rs10939740	FAM184B	ENSG00000047662	4	17617490	T	C	0.61127	0.623021	1.54811e-86	-0.830246	0.0421086	982	TRUE	0.283604	387.959
CD4 Naive/Central memory T cell	rs35651363	GYPC	ENSG00000136732	2	127519838	G	A	0.25499	0.27065	2.34882e-86	0.927739	0.0471037	982	TRUE	0.283169	387.129
Natural Killer Cell	rs2270460	TCF25	ENSG00000141002	16	89972416	C	A	0.09764	0.0957499	2.92273e-86	1.36165	0.0691734	928	TRUE	0.294556	386.648
Naïve/Immature B Cell	rs6785519	CD96	ENSG00000153283	3	111253069	T	C	0.28344	0.261195	3.48111e-86	0.896506	0.045564	982	TRUE	0.282759	386.346
CD4 Naive/Central memory T cell	rs10859822	NDUFA12	ENSG00000184752	12	95396906	C	A	0.34467	0.318925	1.04583e-85	0.848147	0.0432289	982	TRUE	0.281607	384.156
CD4 Naive/Central memory T cell	rs968567	FADS2	ENSG00000134824	11	61595564	C	T	0.18665	0.15348	1.33868e-85	1.03401	0.0527357	982	TRUE	0.281348	383.665
Natural Killer Cell	rs788649	SNHG8	ENSG00000269893	4	119231736	T	C	0.40736	0.381106	1.89896e-85	0.81935	0.0418259	928	TRUE	0.292548	382.923
Naïve/Immature B Cell	rs12120833	RPS8	ENSG00000142937	1	45241285	C	G	0.15012	0.124176	2.45991e-85	-1.12646	0.057542	982	TRUE	0.280709	382.453
Natural Killer Recruiting Cell	rs3759009	CD3E	ENSG00000198851	11	118173850	G	A	0.31704	0.3079	3.0177e-85	0.869039	0.0444159	967	TRUE	0.283611	382.034
Naïve/Immature B Cell	rs2331964	EAF2	ENSG00000145088	3	121542898	T	C	0.63443	0.609547	3.32553e-85	-0.834948	0.0426843	982	TRUE	0.280392	381.853
Plasma Cell	rs9259970	ZNRD1	ENSG00000066379	6	29903991	G	A	0.26474	0.226424	6.38404e-06	-0.255305	0.0565679	643	TRUE	0.0307061	20.3061
CD4 Naive/Central memory T cell	rs4801243	CTD-2368P22.1	ENSG00000176593	19	58513807	A	C	0.23414	0.22972	4.39048e-85	0.949001	0.0485501	982	TRUE	0.2801	381.3
CD4 Naive/Central memory T cell	rs35452897	SIDT1-AS1	ENSG00000239453	3	113282075	C	T	0.21762	0.214875	4.63291e-85	0.973803	0.049826	982	TRUE	0.280043	381.193
Natural Killer Cell	rs8074437	ORMDL3	ENSG00000172057	17	38076137	T	G	0.48576	0.486511	1.38976e-84	0.802072	0.0411574	928	TRUE	0.2904	378.961
Natural Killer Recruiting Cell	rs1049583	MORC2	ENSG00000133422	22	32352791	G	A	0.30917	0.303496	2.09507e-84	0.871389	0.0447625	967	TRUE	0.281554	378.177
CD8 Effector memory	rs3091426	SULF2	ENSG00000196562	20	46189755	G	A	0.56966	0.589144	3.34047e-84	-0.808113	0.0415632	982	TRUE	0.277957	377.26
CD8 S100B T cell	rs55974014	KANSL1-AS1	ENSG00000214401	17	43757450	C	A	0.22035	0.199353	4.43447e-84	0.965151	0.0496772	981	TRUE	0.277861	376.696
CD4 Naive/Central memory T cell	rs36040835	SNRPD2	ENSG00000125743	19	46201213	T	G	0.20054	0.205051	1.44861e-83	-0.996101	0.0514313	982	TRUE	0.2764	374.34
CD4 Naive/Central memory T cell	rs11682128	BIN1	ENSG00000136717	2	127839474	G	A	0.34204	0.343332	1.79572e-83	0.84035	0.0434143	982	TRUE	0.276172	373.912
CD4 Effector memory/TEMRA	rs17215231	RPS18	ENSG00000231500	6	33239869	C	T	0.0672	0.0639975	2.21686e-83	-1.59155	0.0822689	982	TRUE	0.275947	373.493
CD8 Naive/Central memory T cell	rs17215231	RPS18	ENSG00000231500	6	33239869	C	T	0.0672	0.0639975	2.45855e-83	-1.59119	0.0822729	982	TRUE	0.275837	373.287
Natural Killer Cell	rs2524096	HLA-B	ENSG00000234745	6	31236467	G	T	0.42633	0.442208	2.93073e-83	0.805246	0.0416551	928	TRUE	0.287085	372.893
CD8 Effector memory	rs17215231	RPS18	ENSG00000231500	6	33239869	C	T	0.0672	0.0639975	3.29602e-83	-1.59016	0.0822844	982	TRUE	0.275525	372.703
CD4 Naive/Central memory T cell	rs17215231	RPS18	ENSG00000231500	6	33239869	C	T	0.0672	0.0639975	4.06614e-83	-1.58943	0.0822927	982	TRUE	0.275301	372.285
CD4 Naive/Central memory T cell	rs41285310	SAMD3	ENSG00000164483	6	130505374	A	C	0.52129	0.508593	4.79042e-83	-0.796321	0.0412475	982	TRUE	0.275126	371.959
Natural Killer Cell	rs2147712	RPL36AL	ENSG00000165502	14	50091684	G	A	0.76124	0.750416	5.44667e-83	0.932825	0.0483347	928	TRUE	0.286407	371.659
Natural Killer Cell	rs5770622	RP1-29C18.10	ENSG00000212939	22	50051548	T	G	0.68218	0.654666	5.63271e-83	-0.854023	0.0442555	928	TRUE	0.286371	371.592
Memory B Cell	rs1378358	KANSL1-AS1	ENSG00000214401	17	44787312	C	T	0.21929	0.190299	6.46592e-83	0.960779	0.049806	982	TRUE	0.274806	371.362
Natural Killer Cell	rs9811522	AC026202.1	ENSG00000268509	3	5879366	G	A	0.18669	0.185079	6.39616e-83	1.02023	0.0528866	928	TRUE	0.286232	371.34
CD8 Effector memory	rs2524096	HLA-B	ENSG00000234745	6	31236467	G	T	0.42633	0.442208	6.62641e-83	0.803804	0.0416713	982	TRUE	0.27478	371.313
Naïve/Immature B Cell	rs17215231	RPS18	ENSG00000231500	6	33239869	C	T	0.0672	0.0639975	7.53978e-83	-1.58727	0.0823169	982	TRUE	0.274642	371.056
Natural Killer Cell	rs8073219	NT5C3B	ENSG00000141698	17	39977734	A	G	0.74384	0.756853	9.0962e-83	-0.910029	0.0472184	928	TRUE	0.285846	370.639
CD4 Naive/Central memory T cell	rs6424145	PNRC2	ENSG00000189266	1	24375689	G	C	0.49841	0.472097	1.54549e-82	-0.793549	0.0412334	982	TRUE	0.273874	369.627
CD8 Effector memory	rs683100	GBP7	ENSG00000213512	1	89653720	C	T	0.51562	0.496474	2.27187e-82	0.793254	0.0412609	982	TRUE	0.273461	368.861
CD4 Naive/Central memory T cell	rs1056465	EXOC3	ENSG00000180104	5	442438	T	A	0.42384	0.356914	2.35198e-82	0.802166	0.0417284	982	TRUE	0.273424	368.792
CD4 Naive/Central memory T cell	rs3815296	PASK	ENSG00000115687	2	242050546	A	G	0.15949	0.183462	2.56847e-82	-1.08246	0.0563227	982	TRUE	0.273329	368.616
Memory B Cell	rs658642	SNHG8	ENSG00000269893	4	119200274	C	T	0.40629	0.380952	4.4032e-82	0.805982	0.041998	982	TRUE	0.272751	367.543
Natural Killer Cell	rs36179135	PLXDC1	ENSG00000161381	17	37249939	G	A	0.30935	0.288913	4.44702e-82	0.856381	0.0446254	928	TRUE	0.284102	367.48
CD4 Naive/Central memory T cell	rs4903231	ISCA2	ENSG00000165898	14	74962233	G	A	0.58845	0.596689	4.95061e-82	-0.804176	0.0419172	982	TRUE	0.272625	367.31
CD4 Effector memory/TEMRA	rs9380433	RPS10	ENSG00000124614	6	34377626	C	T	0.81843	0.774992	1.85426e-81	-1.02357	0.053545	982	TRUE	0.271203	364.681
CD4 Naive/Central memory T cell	rs6796	KDELR2	ENSG00000136240	7	6502367	T	C	0.28939	0.26874	4.22583e-81	-0.868493	0.045535	982	TRUE	0.270313	363.042
CD8 S100B T cell	rs2247573	RPL12	ENSG00000197958	9	130210946	A	G	0.58405	0.588651	4.77655e-81	0.799173	0.0419146	981	TRUE	0.270382	362.797
CD4 Naive/Central memory T cell	rs6691071	NDUFS5	ENSG00000168653	1	39529162	C	A	0.31482	0.279812	9.52969e-81	-0.846425	0.0444772	982	TRUE	0.269433	361.423
CD4 Naive/Central memory T cell	rs611676	SLC35F3	ENSG00000183780	1	234451146	A	G	0.30953	0.324792	1.08913e-80	0.850093	0.0446864	982	TRUE	0.269288	361.157
Plasma Cell	rs9276757	ZBTB22	ENSG00000236104	6	32772856	A	C	0.22654	0.226609	1.37349e-18	-0.515385	0.0585694	643	TRUE	0.10748	77.1915
Natural Killer Cell	rs5760147	GSTT1	ENSG00000184674	22	24334948	A	C	0.36441	0.38437	1.57711e-80	-0.815905	0.0429331	928	TRUE	0.280149	360.378
CD4 Naive/Central memory T cell	rs583182	MRPL21	ENSG00000197345	11	68678634	C	T	0.29452	0.295149	1.73424e-80	-0.86125	0.0453311	982	TRUE	0.268783	360.231
CD4 Naive/Central memory T cell	rs13197384	AHI1	ENSG00000135541	6	135818897	C	A	0.33622	0.341115	2.14198e-80	-0.830607	0.0437437	982	TRUE	0.268554	359.811
CD8 S100B T cell	rs76820754	SCGB3A1	ENSG00000161055	5	179936737	G	A	0.09917	0.103049	2.29962e-80	1.31317	0.0691713	981	TRUE	0.268677	359.669
CD8 Naive/Central memory T cell	rs1332018	GSTM3	ENSG00000134202	1	110282972	G	T	0.5851	0.578057	2.59038e-80	0.796056	0.0419462	982	TRUE	0.268347	359.433
CD4 Naive/Central memory T cell	rs28694634	RPLP2	ENSG00000177600	11	808423	G	A	0.68197	0.658808	2.66217e-80	-0.842144	0.044378	982	TRUE	0.268317	359.378
CD8 Effector memory	rs2369105	NSG1	ENSG00000168824	4	4353086	A	G	0.77139	0.772436	5.07071e-80	0.932559	0.0492304	982	TRUE	0.267616	358.096
CD8 Effector memory	rs2076172	RPL10A	ENSG00000198755	6	35436925	C	T	0.57405	0.535771	6.11161e-80	-0.791626	0.0418122	982	TRUE	0.267413	357.724
Natural Killer Cell	rs10807334	RP1-8B1.4	ENSG00000231769	6	46071116	G	A	0.5288	0.515014	6.40102e-80	0.784114	0.0414208	928	TRUE	0.278586	357.59
CD8 Effector memory	rs1883617	RP1-55C23.7	ENSG00000234484	6	133072650	A	G	0.34846	0.348014	8.20906e-80	0.820978	0.0433982	982	TRUE	0.267091	357.137
Memory B Cell	rs17215231	RPS18	ENSG00000231500	6	33239869	C	T	0.0672	0.0639975	1.55785e-79	-1.56011	0.0826176	982	TRUE	0.266391	355.862
Natural Killer Cell	rs9380433	RPS10	ENSG00000124614	6	34377626	C	T	0.81843	0.774992	1.55805e-79	-1.01326	0.0536585	928	TRUE	0.277589	355.819
Natural Killer Cell	rs17215231	RPS18	ENSG00000231500	6	33239869	C	T	0.0672	0.0639975	1.62493e-79	-1.55996	0.0826193	928	TRUE	0.277542	355.736
Natural Killer Cell	rs3817572	MZT2A	ENSG00000173272	2	132256505	A	C	0.2793	0.32085	2.14861e-79	0.869958	0.0461111	928	TRUE	0.277229	355.18
CD8 S100B T cell	rs1610634	ZFP57	ENSG00000204644	6	29738454	T	C	0.35203	0.341253	4.2208e-79	-0.816291	0.0433486	981	TRUE	0.265499	353.877
CD4 Naive/Central memory T cell	rs2274809	COL18A1	ENSG00000182871	21	46906711	G	A	0.32971	0.330443	4.48807e-79	-0.828835	0.0440224	982	TRUE	0.265233	353.756
CD8 Effector memory	rs8138399	RP1-29C18.10	ENSG00000212939	22	50044824	C	T	0.67352	0.636742	7.55661e-79	-0.829914	0.0441444	982	TRUE	0.264661	352.719
CD4 Naive/Central memory T cell	rs3128499	CTSL	ENSG00000135047	9	90327095	G	A	0.48069	0.466061	7.8047e-79	-0.778857	0.0414324	982	TRUE	0.264626	352.655
Memory B Cell	rs2147712	RPL36AL	ENSG00000165502	14	50091684	G	A	0.76124	0.750416	9.22731e-79	0.912413	0.0485601	982	TRUE	0.264442	352.321
Dendritic Cell	rs1670737	RP11-1143G9.4	ENSG00000257764	12	69774877	G	A	0.53956	0.538913	1.35824e-78	0.78438	0.0417916	968	TRUE	0.266816	351.541
CD4 Naive/Central memory T cell	rs76851022	RP11-1060J15.4	ENSG00000256377	12	27851984	C	T	0.06573	0.0563135	1.6226e-78	1.56761	0.0835642	982	TRUE	0.263821	351.198
CD8 Naive/Central memory T cell	rs2797803	CCDC167	ENSG00000198937	6	37487340	T	C	0.66083	0.648168	1.81839e-78	0.820327	0.043743	982	TRUE	0.263696	350.971
CD4 Effector memory/TEMRA	rs158366	RPS9	ENSG00000170889	19	54705317	C	G	0.39497	0.390129	2.33485e-78	-0.793988	0.0423685	982	TRUE	0.26342	350.474
CD4 Effector memory/TEMRA	rs7072230	PPA1	ENSG00000180817	10	71978144	A	G	0.33071	0.32045	3.41946e-78	0.824255	0.0440314	982	TRUE	0.263	349.714
Non-classic Monocyte	rs640000	RPS16	ENSG00000105193	19	39926601	C	T	0.34542	0.37955	4.1775e-78	0.832271	0.0444849	932	TRUE	0.273027	349.277
Natural Killer Recruiting Cell	rs17700376	RPL28	ENSG00000108107	19	55897327	A	G	0.35222	0.354666	5.32665e-78	-0.815505	0.043619	967	TRUE	0.265501	348.821
Natural Killer Cell	rs1040508	XCL1	ENSG00000143184	1	168500750	C	T	0.36249	0.384232	6.99216e-78	0.805312	0.0431073	928	TRUE	0.273298	348.249
CD8 Naive/Central memory T cell	rs17553284	DNAJC15	ENSG00000120675	13	43597706	C	T	0.22724	0.226732	1.47178e-77	-0.92219	0.0494689	982	TRUE	0.261386	346.809
CD8 Naive/Central memory T cell	rs7577665	RP11-245G13.2	ENSG00000271952	2	11020902	G	A	0.10393	0.111565	1.83529e-77	1.26565	0.0679362	982	TRUE	0.261141	346.37
Natural Killer Cell	rs77371232	NME4	ENSG00000103202	16	447561	A	T	0.42615	0.424392	3.31769e-77	0.779935	0.0419359	928	TRUE	0.271526	345.151
CD8 Effector memory	rs2711224	CCZ1B	ENSG00000146574	7	6861880	G	C	0.4589	0.47376	3.90457e-77	-0.773697	0.04162	982	TRUE	0.260303	344.867
CD8 Effector memory	rs968567	FADS2	ENSG00000134824	11	61595564	C	T	0.18665	0.15348	4.73818e-77	0.989039	0.0532338	982	TRUE	0.260088	344.482
Classic Monocyte	rs2954658	RPL8	ENSG00000161016	8	146017782	C	T	0.52286	0.498953	5.91874e-77	-0.775417	0.0417627	969	TRUE	0.262412	344.03
Naïve/Immature B Cell	rs8049439	TUFM	ENSG00000178952	16	28837515	T	C	0.38443	0.393948	9.18854e-77	0.790905	0.0426511	982	TRUE	0.259351	343.164
CD4 Naive/Central memory T cell	rs9608229	KB-226F1.2	ENSG00000272787	22	24399364	C	G	0.58962	0.55288	1.50451e-76	0.78122	0.0421892	982	TRUE	0.258801	342.183
CD4 Effector memory/TEMRA	rs17164864	CPA5	ENSG00000158525	7	130008015	T	C	0.21198	0.212627	1.63998e-76	0.940038	0.0507788	982	TRUE	0.258705	342.011
CD4 Naive/Central memory T cell	rs11647760	LA16c-358B7.3	ENSG00000261505	16	1367610	C	A	0.59304	0.61044	1.67717e-76	-0.782024	0.042246	982	TRUE	0.25868	341.967
Classic Monocyte	rs9357094	HCG27	ENSG00000206344	6	30167476	T	C	0.2332	0.215799	1.73698e-76	-0.913515	0.0493544	969	TRUE	0.261205	341.888
CD8 Effector memory	rs7839098	FAM110B	ENSG00000169122	8	59213168	A	T	0.36614	0.343302	2.23476e-76	-0.796919	0.0430867	982	TRUE	0.25836	341.395
Natural Killer Cell	rs55731118	NSG1	ENSG00000168824	4	4350915	A	T	0.39644	0.405035	2.31718e-76	0.784779	0.0424347	928	TRUE	0.269303	341.283
Naïve/Immature B Cell	rs1519601	RP11-347P5.1	ENSG00000272211	2	197026769	A	G	0.61129	0.590484	2.84111e-76	0.787126	0.0425869	982	TRUE	0.258092	340.918
CD8 Effector memory	rs4262342	MYOM2	ENSG00000036448	8	2080772	T	A	0.24957	0.26218	3.57989e-76	-0.886103	0.0479744	982	TRUE	0.257833	340.458
Naïve/Immature B Cell	rs3118207	CHI3L2	ENSG00000064886	1	111768576	G	A	0.35874	0.363135	4.17846e-76	-0.799216	0.0432899	982	TRUE	0.25766	340.15
Non-classic Monocyte	rs2524096	HLA-B	ENSG00000234745	6	31236467	G	T	0.42633	0.442208	8.46316e-76	0.790136	0.0428867	932	TRUE	0.266971	338.708
CD8 Effector memory	rs909685	SYNGR1	ENSG00000100321	22	39747671	T	A	0.28594	0.321605	1.08058e-75	0.846358	0.0459713	982	TRUE	0.256595	338.259
CD4 Naive/Central memory T cell	rs11718864	PEX5L	ENSG00000114757	3	179034472	G	C	0.17546	0.157191	1.9455e-75	1.004	0.0546284	982	TRUE	0.255935	337.089
CD4 Naive/Central memory T cell	rs2524096	HLA-B	ENSG00000234745	6	31236467	G	T	0.42633	0.442208	2.02684e-75	0.772113	0.0420163	982	TRUE	0.255889	337.007
CD4 Effector memory/TEMRA	rs6921663	XXbac-BPG299F13.17	ENSG00000272501	6	31154620	T	C	0.21276	0.217847	2.83157e-75	0.932238	0.0507801	982	TRUE	0.255513	336.342
CD4 Naive/Central memory T cell	rs942697	CHI3L2	ENSG00000064886	1	111791503	G	C	0.64242	0.635186	3.41891e-75	-0.795657	0.0433646	982	TRUE	0.2553	335.967
Dendritic Cell	rs136567	FAM118A	ENSG00000100376	22	45766485	G	A	0.12218	0.135895	4.40568e-75	1.17075	0.0638555	968	TRUE	0.257752	335.452
CD4 Naive/Central memory T cell	rs112500848	U2AF1L4	ENSG00000161265	19	36254427	C	T	0.14295	0.155189	4.59892e-75	1.0887	0.0593879	982	TRUE	0.254966	335.377
CD8 Effector memory	rs2848626	TIMM10	ENSG00000134809	11	57283988	C	T	0.75255	0.782045	5.40368e-75	-0.882707	0.0481743	982	TRUE	0.254785	335.056
Classic Monocyte	rs2240728	TOMM7	ENSG00000196683	7	22852499	C	T	0.31359	0.342162	6.17885e-75	-0.825353	0.0450621	969	TRUE	0.257171	334.78
CD4 Naive/Central memory T cell	rs12918271	RP11-473I1.5	ENSG00000260349	16	9200547	T	C	0.21195	0.219018	3.72204e-74	-0.927542	0.0509138	982	TRUE	0.252602	331.216
CD8 Effector memory	rs8049439	TUFM	ENSG00000178952	16	28837515	T	C	0.38443	0.393948	4.00855e-74	0.77911	0.0427757	982	TRUE	0.252518	331.068
Natural Killer Cell	rs1704157	RP11-539G18.2	ENSG00000255458	4	40057289	C	T	0.6345	0.671651	4.22634e-74	-0.786916	0.0432112	928	TRUE	0.263281	330.924
CD4 Effector memory/TEMRA	rs12225387	XRRA1	ENSG00000166435	11	74604767	A	G	0.29566	0.274238	7.34043e-74	0.829266	0.0456124	982	TRUE	0.251831	329.864
CD8 Naive/Central memory T cell	rs917733	AC006369.2	ENSG00000236213	2	37831453	T	C	0.56515	0.590622	7.46696e-74	-0.763327	0.0419878	982	TRUE	0.251811	329.83
CD8 Naive/Central memory T cell	rs2369105	NSG1	ENSG00000168824	4	4353086	A	G	0.77139	0.772436	1.4941e-73	0.899522	0.0495832	982	TRUE	0.251022	328.45
CD4 Naive/Central memory T cell	rs1610215	MT1E	ENSG00000169715	16	56659525	C	G	0.54311	0.542285	2.04412e-73	0.757704	0.0418056	982	TRUE	0.250665	327.826
CD8 S100B T cell	rs731835	RPS5	ENSG00000083845	19	58898436	T	C	0.32696	0.325593	3.12376e-73	-0.804076	0.0444214	981	TRUE	0.250372	326.982
CD4 Naive/Central memory T cell	rs10102731	CTD-2336O2.1	ENSG00000253982	8	1709020	A	G	0.7027	0.698337	3.82058e-73	0.824463	0.0455756	982	TRUE	0.249951	326.582
CD4 Naive/Central memory T cell	rs57201382	NMI	ENSG00000123609	2	152131543	C	T	0.46289	0.442301	3.82894e-73	0.755754	0.0417777	982	TRUE	0.249949	326.577
Naïve/Immature B Cell	rs1790885	CYB5A	ENSG00000166347	18	71908297	G	C	0.70977	0.720788	3.91486e-73	-0.830226	0.0458976	982	TRUE	0.249923	326.533
Non-classic Monocyte	rs7940813	GSTP1	ENSG00000084207	11	67346866	C	T	0.42277	0.402741	4.26505e-73	-0.778849	0.0430686	932	TRUE	0.259747	326.327
CD8 Effector memory	rs2252482	CHI3L2	ENSG00000064886	1	111759762	C	T	0.89777	0.900909	4.9533e-73	-1.24306	0.0687698	982	TRUE	0.249655	326.065
CD4 Naive/Central memory T cell	rs9903371	DCXR	ENSG00000169738	17	79993064	C	G	0.1249	0.124869	5.04493e-73	1.13903	0.0630178	982	TRUE	0.249634	326.029
CD8 Naive/Central memory T cell	rs61573237	NUDT2	ENSG00000164978	9	34346282	C	T	0.15096	0.156806	5.54323e-73	1.05158	0.0581966	982	TRUE	0.249526	325.841
CD4 Naive/Central memory T cell	rs7789081	CCZ1	ENSG00000122674	7	6862678	T	C	0.45879	0.473776	7.13222e-73	0.755034	0.0418172	982	TRUE	0.249238	325.34
CD4 Naive/Central memory T cell	rs6720375	C2orf27A	ENSG00000197927	2	132440073	G	C	0.5745	0.586464	7.22507e-73	0.760934	0.0421457	982	TRUE	0.249223	325.314
CD4 Naive/Central memory T cell	rs2153913	ENTPD1	ENSG00000138185	10	97546426	C	G	0.54011	0.530474	7.24634e-73	0.754867	0.04181	982	TRUE	0.249219	325.308
Naïve/Immature B Cell	rs760462	ITGB2	ENSG00000160255	21	46328099	T	C	0.83624	0.829751	1.33522e-72	-1.01504	0.0563257	982	TRUE	0.248519	324.092
CD4 Naive/Central memory T cell	rs7220051	KIF18B	ENSG00000186185	17	43459253	A	T	0.48696	0.46101	1.47603e-72	-0.751308	0.0417037	982	TRUE	0.248404	323.892
CD8 Naive/Central memory T cell	rs2524096	HLA-B	ENSG00000234745	6	31236467	G	T	0.42633	0.442208	1.51543e-72	0.759288	0.0421501	982	TRUE	0.248374	323.84
Natural Killer Cell	rs35613536	ZP3	ENSG00000188372	7	76143625	G	A	0.33868	0.327194	1.49226e-72	0.793464	0.0440452	928	TRUE	0.259101	323.832
CD4 Naive/Central memory T cell	rs67303849	RBM43	ENSG00000184898	2	152096613	C	T	0.46034	0.433277	1.73947e-72	-0.753106	0.0418246	982	TRUE	0.248216	323.566
CD8 Naive/Central memory T cell	rs11246065	RP11-326C3.11	ENSG00000251661	11	324170	A	G	0.35125	0.37008	1.78765e-72	0.786281	0.0436707	982	TRUE	0.248184	323.511
CD4 Naive/Central memory T cell	rs11691664	AC104653.1	ENSG00000228857	2	114592257	G	A	0.61275	0.588282	2.86209e-72	0.769584	0.0428054	982	TRUE	0.247644	322.575
CD4 SOX4 T cell	rs3095298	LTA	ENSG00000226979	6	31082932	C	T	0.2587	0.206221	3.33965e-72	-0.905818	0.0504069	857	TRUE	0.273683	322.172
Natural Killer Cell	rs4802995	ZNF600	ENSG00000189190	19	53284720	C	G	0.48571	0.457576	3.64722e-72	0.749595	0.0417247	928	TRUE	0.258045	322.054
CD4 Naive/Central memory T cell	rs11079826	HOXB-AS1	ENSG00000230148	17	46597048	C	T	0.51288	0.486726	4.56725e-72	0.749097	0.0417261	982	TRUE	0.247106	321.645
Natural Killer Cell	rs72630480	WDR93	ENSG00000140527	15	89649883	A	T	0.14127	0.129073	4.68911e-72	-1.07493	0.0598805	928	TRUE	0.257748	321.554
CD8 Effector memory	rs12151742	GNLY	ENSG00000115523	2	85933003	C	T	0.2239	0.225978	5.77789e-72	0.897659	0.0500376	982	TRUE	0.246836	321.177
CD8 Naive/Central memory T cell	rs8049439	TUFM	ENSG00000178952	16	28837515	T	C	0.38443	0.393948	6.1458e-72	0.769094	0.0428793	982	TRUE	0.246765	321.054
Naïve/Immature B Cell	rs2566097	TMEM156	ENSG00000121895	4	39037336	C	T	0.64629	0.660825	7.87041e-72	0.782003	0.0436324	982	TRUE	0.24648	320.562
CD4 Naive/Central memory T cell	rs3828362	CCDC58	ENSG00000160124	3	122131777	C	G	0.40884	0.413828	9.61633e-72	0.76013	0.0424384	982	TRUE	0.246249	320.163
CD8 S100B T cell	rs17215231	RPS18	ENSG00000231500	6	33239869	C	T	0.0672	0.0639975	9.74851e-72	-1.49317	0.0833681	981	TRUE	0.246422	320.135
CD8 S100B T cell	rs596002	CTSW	ENSG00000172543	11	65645354	A	G	0.80452	0.800169	1.06968e-71	0.942461	0.0526355	981	TRUE	0.246315	319.951
CD4 Naive/Central memory T cell	rs3924228	ARHGEF3	ENSG00000163947	3	56760744	G	A	0.15291	0.163459	3.37232e-71	1.0349	0.0580054	982	TRUE	0.244798	317.667
Natural Killer Cell	rs2510066	AP003774.1	ENSG00000236935	11	64052447	C	T	0.37568	0.360487	6.25637e-71	0.76781	0.0431189	928	TRUE	0.254668	316.4
Non-classic Monocyte	rs7503161	EIF5A	ENSG00000132507	17	7207964	A	C	0.58698	0.561503	6.30093e-71	-0.771366	0.0433196	932	TRUE	0.253844	316.388
CD4 Naive/Central memory T cell	rs17608925	ORMDL3	ENSG00000172057	17	38082831	T	C	0.10882	0.118171	9.78308e-71	-1.19265	0.0670713	982	TRUE	0.243563	315.548
Natural Killer Cell	rs2619539	DTNBP1	ENSG00000047579	6	15620855	C	G	0.55335	0.541099	1.01904e-70	0.746995	0.0420144	928	TRUE	0.254085	315.429
CD4 Naive/Central memory T cell	rs2518581	NQO2	ENSG00000124588	6	3009944	A	G	0.76194	0.734416	1.21955e-70	-0.871544	0.0490474	982	TRUE	0.243307	315.109
CD8 Naive/Central memory T cell	rs437087	CARS	ENSG00000110619	11	3083133	A	G	0.39526	0.409747	2.17561e-70	-0.758042	0.0427381	982	TRUE	0.242633	313.957
CD4 Naive/Central memory T cell	rs11083840	PTGIR	ENSG00000160013	19	47119910	T	G	0.39073	0.409501	2.74802e-70	-0.759107	0.0428298	982	TRUE	0.242361	313.493
Natural Killer Cell	rs1783538	P4HA3	ENSG00000149380	11	73969750	A	G	0.44764	0.479412	2.72936e-70	-0.744867	0.0420255	928	TRUE	0.252906	313.469
CD8 Effector memory	rs214094	NUCB2	ENSG00000070081	11	17293714	A	G	0.57916	0.604281	3.79384e-70	-0.749568	0.042335	982	TRUE	0.241985	312.851
Natural Killer Cell	rs6004658	CRYBB2	ENSG00000244752	22	25856231	C	T	0.0722	0.0960887	4.73917e-70	1.42893	0.0807622	928	TRUE	0.252244	312.371
Natural Killer Cell	rs78360966	HBA1	ENSG00000206172	16	151262	C	T	0.06738	0.0817832	4.90036e-70	1.4752	0.083386	928	TRUE	0.252203	312.305
CD4 Naive/Central memory T cell	rs2177845	PI16	ENSG00000164530	6	36915094	C	T	0.16044	0.157592	9.01764e-70	1.00593	0.0569713	982	TRUE	0.240974	311.128
CD4 Naive/Central memory T cell	rs2139809	GCC2	ENSG00000135968	2	109045638	T	C	0.58892	0.591592	1.0531e-69	0.750026	0.0424991	982	TRUE	0.240793	310.82
CD8 Effector memory	rs9657360	NAPRT1	ENSG00000147813	8	144676862	C	T	0.79196	0.777626	1.40417e-69	0.908454	0.0515236	982	TRUE	0.240456	310.247
CD4 Naive/Central memory T cell	rs1061731	NAA38	ENSG00000128534	7	117832138	G	A	0.66676	0.68611	1.45198e-69	-0.782213	0.0443685	982	TRUE	0.240416	310.181
CD8 Effector memory	rs10088428	HMBOX1	ENSG00000147421	8	28909523	C	T	0.25	0.259701	1.72413e-69	-0.851107	0.0483029	982	TRUE	0.240215	309.839
CD8 Naive/Central memory T cell	rs28694634	RPLP2	ENSG00000177600	11	808423	G	A	0.68197	0.658808	1.80553e-69	-0.791249	0.0449125	982	TRUE	0.240161	309.747
CD8 Naive/Central memory T cell	rs72629024	PPDPF	ENSG00000125534	20	62152519	C	G	0.15221	0.163335	2.34545e-69	-1.02507	0.0582335	982	TRUE	0.239854	309.227
Natural Killer Cell	rs2842614	RP1-3J17.3	ENSG00000236016	6	86306069	G	T	0.37746	0.386819	2.52308e-69	0.759476	0.0431554	928	TRUE	0.25023	309.045
Naïve/Immature B Cell	rs117361304	FAM26F	ENSG00000188820	6	116783619	T	G	0.08559	0.0827071	2.66356e-69	-1.31579	0.0747796	982	TRUE	0.239705	308.974
CD8 Effector memory	rs12120833	RPS8	ENSG00000142937	1	45241285	C	G	0.15012	0.124176	3.10416e-69	-1.03012	0.0585732	982	TRUE	0.239525	308.669
Memory B Cell	rs521704	GBP7	ENSG00000213512	1	89680554	C	A	0.51746	0.496705	3.66474e-69	-0.73601	0.0418723	982	TRUE	0.23933	308.339
CD4 Naive/Central memory T cell	rs1262430	KRTCAP3	ENSG00000157992	2	27673798	T	C	0.39495	0.38802	3.85739e-69	0.752248	0.0428032	982	TRUE	0.23927	308.237
CD4 Naive/Central memory T cell	rs7331680	UPF3A	ENSG00000169062	13	115000650	G	T	0.13914	0.161411	3.92392e-69	1.06247	0.060458	982	TRUE	0.23925	308.203
Natural Killer Cell	rs2711224	CCZ1B	ENSG00000146574	7	6861880	G	C	0.4589	0.47376	4.07869e-69	-0.737842	0.041991	928	TRUE	0.249649	308.089
Natural Killer Cell	rs1057192	FAM26F	ENSG00000188820	6	116783330	G	A	0.23643	0.243871	4.41516e-69	-0.865149	0.0492488	928	TRUE	0.249553	307.932
CD8 Naive/Central memory T cell	rs61841332	PRKCQ-AS1	ENSG00000237943	10	6628224	G	A	0.20677	0.178395	4.56275e-69	-0.907578	0.0516695	982	TRUE	0.239073	307.903
CD4 Naive/Central memory T cell	rs2303260	MPHOSPH6	ENSG00000135698	16	82203786	C	G	0.51433	0.480105	5.07742e-69	-0.735204	0.0418705	982	TRUE	0.238947	307.69
Natural Killer Cell	rs6838639	TRPC3	ENSG00000138741	4	122899165	G	A	0.24367	0.246905	6.77632e-69	-0.855259	0.0487533	928	TRUE	0.249035	307.079
CD8 Naive/Central memory T cell	rs9425411	PRDX6	ENSG00000117592	1	173471890	G	A	0.30532	0.305005	7.62931e-69	-0.796971	0.0454481	982	TRUE	0.238468	306.88
CD4 Naive/Central memory T cell	rs6819988	TMEM156	ENSG00000121895	4	39038665	C	T	0.57005	0.574315	1.25269e-68	0.740375	0.0422887	982	TRUE	0.237884	305.893
CD4 Naive/Central memory T cell	rs3732276	SEPT2	ENSG00000168385	2	242343404	C	T	0.09872	0.0938097	1.29921e-68	1.22869	0.0701883	982	TRUE	0.237841	305.821
CD4 Naive/Central memory T cell	rs7212404	CTD-2020K17.4	ENSG00000233483	17	43317574	G	A	0.15389	0.171774	1.50428e-68	-1.01526	0.0580242	982	TRUE	0.237668	305.529
Natural Killer Cell	rs17064045	DNAJC15	ENSG00000120675	13	43598322	C	G	0.22785	0.235741	1.7466e-68	-0.873055	0.049921	928	TRUE	0.247886	305.196
CD8 Effector memory	rs7077538	PPA1	ENSG00000180817	10	71993094	T	G	0.33168	0.321712	2.04201e-68	0.777457	0.0444774	982	TRUE	0.237307	304.921
Naïve/Immature B Cell	rs2147712	RPL36AL	ENSG00000165502	14	50091684	G	A	0.76124	0.750416	2.56432e-68	0.858048	0.0491245	982	TRUE	0.237038	304.468
CD4 Naive/Central memory T cell	rs6440683	EIF2A	ENSG00000144895	3	150295376	C	T	0.85403	0.841916	3.07714e-68	1.03553	0.0593211	982	TRUE	0.236823	304.105
Memory B Cell	rs12120833	RPS8	ENSG00000142937	1	45241285	C	G	0.15012	0.124176	4.14671e-68	-1.02276	0.0586465	982	TRUE	0.23647	303.512
CD4 Effector memory/TEMRA	rs3091426	SULF2	ENSG00000196562	20	46189755	G	A	0.56966	0.589144	4.39811e-68	-0.73771	0.0423096	982	TRUE	0.2364	303.395
CD4 Naive/Central memory T cell	rs254415	TBCA	ENSG00000171530	5	77071703	G	T	0.29832	0.287758	5.83044e-68	-0.797712	0.0457932	982	TRUE	0.236066	302.834
CD4 Naive/Central memory T cell	rs12418562	RP11-430H10.1	ENSG00000254427	11	45373480	G	C	0.17954	0.173868	6.04569e-68	0.950831	0.0545896	982	TRUE	0.236023	302.762
CD8 Effector memory	rs12043492	NDUFS5	ENSG00000168653	1	39457006	C	T	0.43227	0.436618	7.74195e-68	-0.736144	0.0422983	982	TRUE	0.23573	302.27
CD8 Naive/Central memory T cell	rs11145844	SNHG7	ENSG00000233016	9	139613998	C	T	0.11091	0.114783	1.02104e-67	-1.16042	0.0667376	982	TRUE	0.235402	301.719
Natural Killer Cell	rs2742433	SACM1L	ENSG00000211456	3	45738107	C	T	0.33483	0.369187	1.0666e-67	0.772043	0.0444078	928	TRUE	0.245681	301.597
CD8 Naive/Central memory T cell	rs466256	PRR7-AS1	ENSG00000246334	5	176875956	C	A	0.55771	0.521589	1.17838e-67	0.733399	0.0421989	982	TRUE	0.235232	301.434
Naïve/Immature B Cell	rs158366	RPS9	ENSG00000170889	19	54705317	C	G	0.39497	0.390129	1.23081e-67	-0.745031	0.0428744	982	TRUE	0.23518	301.348
Natural Killer Cell	rs835044	NDUFA12	ENSG00000184752	12	95397552	T	C	0.65179	0.673791	1.20948e-67	-0.764525	0.0439937	928	TRUE	0.245527	301.347
Memory B Cell	rs2163472	HLA-DPB1	ENSG00000223865	6	32983375	C	T	0.45983	0.459255	1.95735e-67	0.729814	0.0420631	982	TRUE	0.234629	300.425
CD4 Naive/Central memory T cell	rs3825175	MORN3	ENSG00000139714	12	122079441	T	C	0.41133	0.417893	2.08823e-67	0.739036	0.0426038	982	TRUE	0.234552	300.296
CD8 Effector memory	rs12296039	CTD-2371O3.2	ENSG00000254397	11	9458828	A	G	0.49004	0.50328	3.52264e-67	0.726388	0.0419474	982	TRUE	0.23393	299.256
Natural Killer Cell	rs10732976	IVNS1ABP	ENSG00000116679	1	185409061	G	A	0.69301	0.70117	3.82742e-67	0.787079	0.0454647	928	TRUE	0.244116	299.055
CD4 Naive/Central memory T cell	rs11910707	PRMT2	ENSG00000160310	21	48042513	G	T	0.29691	0.302679	3.90451e-67	0.794525	0.0458979	982	TRUE	0.233807	299.051
Natural Killer Cell	rs4801243	CTD-2368P22.1	ENSG00000176593	19	58513807	A	C	0.23414	0.22972	3.84621e-67	0.857298	0.0495216	928	TRUE	0.24411	299.045
CD8 Effector memory	rs6004662	CRYBB2	ENSG00000244752	22	25862124	G	A	0.07203	0.0959809	5.24883e-67	1.40293	0.0811239	982	TRUE	0.233454	298.462
CD4 Naive/Central memory T cell	rs145719494	PRKCB	ENSG00000166501	16	24044921	A	G	0.05203	0.0538805	5.4002e-67	1.63305	0.0944396	982	TRUE	0.23342	298.406
CD8 Naive/Central memory T cell	rs7632486	CMTM8	ENSG00000170293	3	32286791	G	A	0.82895	0.821343	6.10566e-67	-0.962824	0.055703	982	TRUE	0.233274	298.162
Non-classic Monocyte	rs71335276	CFD	ENSG00000197766	19	859368	G	T	0.2154	0.221143	6.23325e-67	0.900934	0.052126	932	TRUE	0.242725	298.088
CD4 Naive/Central memory T cell	rs1875231	MT1F	ENSG00000198417	16	56683745	A	C	0.41703	0.394287	8.24863e-67	0.734671	0.0425462	982	TRUE	0.232915	297.563
CD4 Naive/Central memory T cell	rs9897034	NT5C3B	ENSG00000141698	17	39992584	C	T	0.74249	0.755482	9.00581e-67	-0.828224	0.0479781	982	TRUE	0.23281	297.388
Naïve/Immature B Cell	rs6922077	XXbac-BPG299F13.17	ENSG00000272501	6	31163791	G	C	0.21296	0.216631	9.81915e-67	0.884373	0.0512456	982	TRUE	0.232706	297.216
Naïve/Immature B Cell	rs2516841	TSTD1	ENSG00000215845	1	161010774	A	G	0.73675	0.757761	1.06777e-66	-0.821929	0.0476406	982	TRUE	0.232606	297.05
CD4 Effector memory/TEMRA	rs2524096	HLA-B	ENSG00000234745	6	31236467	G	T	0.42633	0.442208	1.10415e-66	0.731868	0.0424252	982	TRUE	0.232566	296.983
CD4 Naive/Central memory T cell	rs11150804	OXLD1	ENSG00000204237	17	79630238	A	G	0.35605	0.373514	1.14478e-66	-0.755806	0.0438182	982	TRUE	0.232523	296.911
Memory B Cell	rs2524096	HLA-B	ENSG00000234745	6	31236467	G	T	0.42633	0.442208	1.22976e-66	0.731642	0.0424274	982	TRUE	0.232437	296.769
CD8 Effector memory	rs11772694	ZP3	ENSG00000188372	7	76195020	G	A	0.31691	0.31198	1.42666e-66	0.777339	0.0450999	982	TRUE	0.23226	296.473
CD8 Naive/Central memory T cell	rs9380433	RPS10	ENSG00000124614	6	34377626	C	T	0.81843	0.774992	1.48466e-66	-0.938113	0.0544349	982	TRUE	0.232212	296.394
Natural Killer Cell	rs72629024	PPDPF	ENSG00000125534	20	62152519	C	G	0.15221	0.163335	2.0845e-66	-1.00572	0.0584246	928	TRUE	0.24203	295.684
CD8 Effector memory	rs9272785	HLA-DQA1	ENSG00000196735	6	32610401	G	A	0.19846	0.178303	2.5087e-66	0.905343	0.0526261	982	TRUE	0.231584	295.35
CD8 Effector memory	rs4850675	RP11-347P5.1	ENSG00000272211	2	197030087	G	A	0.60744	0.587958	2.83269e-66	0.739188	0.0429854	982	TRUE	0.231438	295.109
CD4 Effector memory/TEMRA	rs13140099	RP11-18H21.1	ENSG00000245954	4	153022375	G	A	0.27105	0.259424	2.84385e-66	-0.812047	0.047223	982	TRUE	0.231433	295.101
CD4 Naive/Central memory T cell	rs62106040	RPS7	ENSG00000171863	2	3627302	A	T	0.06773	0.0756852	3.2855e-66	-1.43586	0.0835402	982	TRUE	0.23126	294.814
CD4 Naive/Central memory T cell	rs2279692	FLVCR1-AS1	ENSG00000198468	1	213030534	C	T	0.51637	0.507176	3.55461e-66	0.721835	0.0420084	982	TRUE	0.231166	294.657
CD4 Naive/Central memory T cell	rs4635445	EMR1	ENSG00000174837	19	6933754	A	G	0.44983	0.449261	3.84028e-66	0.724945	0.0422005	982	TRUE	0.231073	294.503
CD8 Naive/Central memory T cell	rs2076172	RPL10A	ENSG00000198755	6	35436925	C	T	0.57405	0.535771	4.49405e-66	-0.728997	0.0424589	982	TRUE	0.230884	294.191
Non-classic Monocyte	rs2954654	RPL8	ENSG00000161016	8	146008168	A	G	0.4764	0.501678	7.41165e-66	0.736346	0.0429596	932	TRUE	0.239676	293.163
CD4 Naive/Central memory T cell	rs217483	ITGB3BP	ENSG00000142856	1	64017830	A	G	0.69289	0.701463	7.99193e-66	-0.780144	0.0455265	982	TRUE	0.230193	293.046
CD4 Naive/Central memory T cell	rs8110220	HSD17B14	ENSG00000087076	19	49339098	T	C	0.24527	0.259316	8.36094e-66	-0.836332	0.048813	982	TRUE	0.230138	292.956
Classic Monocyte	rs9272553	HLA-DQB1	ENSG00000179344	6	32607008	G	T	0.57712	0.288174	9.1211e-66	-0.732371	0.0427578	969	TRUE	0.232402	292.775
CD4 Naive/Central memory T cell	rs238677	HAGH	ENSG00000063854	16	1883279	T	C	0.28822	0.328703	9.61326e-66	0.794119	0.0463711	982	TRUE	0.22997	292.678
CD8 Naive/Central memory T cell	rs12389	CTA-29F11.1	ENSG00000260708	22	47158179	G	A	0.36172	0.339205	1.12517e-65	-0.74822	0.0437143	982	TRUE	0.229781	292.365
CD8 Effector memory	rs965951	CCT8	ENSG00000156261	21	30432557	G	A	0.12179	0.115969	1.23355e-65	1.099	0.0642288	982	TRUE	0.22967	292.182
CD4 Naive/Central memory T cell	rs35395738	HLA-DQA2	ENSG00000237541	6	32560209	T	C	0.228	0.207376	1.59746e-65	0.856052	0.0500741	982	TRUE	0.229359	291.668
CD4 Naive/Central memory T cell	rs1065212	HIGD2A	ENSG00000146066	5	175811133	T	C	0.07485	0.0955035	2.17673e-65	-1.36358	0.0798458	982	TRUE	0.228985	291.053
Natural Killer Cell	rs10088428	HMBOX1	ENSG00000147421	8	28909523	C	T	0.25	0.259701	2.22027e-65	-0.828622	0.0485241	928	TRUE	0.239099	290.979
CD4 Naive/Central memory T cell	rs10452637	FAM26F	ENSG00000188820	6	116779692	G	A	0.06294	0.0609024	4.17099e-65	1.4747	0.0865453	982	TRUE	0.2282	289.759
CD4 Effector memory/TEMRA	rs72629024	PPDPF	ENSG00000125534	20	62152519	C	G	0.15221	0.163335	4.80443e-65	-0.996563	0.0585133	982	TRUE	0.228029	289.478
Natural Killer Cell	rs2425967	SULF2	ENSG00000196562	20	46185378	T	C	0.5702	0.589282	5.69068e-65	-0.722781	0.0424629	928	TRUE	0.237927	289.107
Naïve/Immature B Cell	rs6874	SNHG7	ENSG00000233016	9	139617836	C	T	0.11131	0.11526	5.83022e-65	-1.13758	0.0668373	982	TRUE	0.227795	289.093
Natural Killer Cell	rs2930893	MED16	ENSG00000175221	19	882724	G	C	0.25166	0.262365	9.82969e-65	0.823178	0.0484523	928	TRUE	0.237245	288.02
Naïve/Immature B Cell	rs72629024	PPDPF	ENSG00000125534	20	62152519	C	G	0.15221	0.163335	1.43182e-64	-0.993342	0.0585442	982	TRUE	0.226706	287.306
CD8 Naive/Central memory T cell	rs9272785	HLA-DQA2	ENSG00000237541	6	32610401	G	A	0.19846	0.178303	1.59101e-64	0.894394	0.0527318	982	TRUE	0.226578	287.096
Non-classic Monocyte	rs1109352	TMPRSS3	ENSG00000160183	21	43799723	G	A	0.2848	0.279273	1.57393e-64	0.807622	0.0476141	932	TRUE	0.23588	287.086
CD4 Naive/Central memory T cell	rs7662433	RP11-539L10.3	ENSG00000251580	4	6676485	G	A	0.15421	0.163305	1.95179e-64	-0.987134	0.0582408	982	TRUE	0.22633	286.689
CD4 Naive/Central memory T cell	rs28478097	GTF2H2	ENSG00000145736	5	70309998	C	G	0.61527	0.612088	2.92186e-64	-0.731861	0.0432403	982	TRUE	0.225839	285.887
CD4 Naive/Central memory T cell	rs1683563	CFD	ENSG00000197766	19	861593	C	G	0.64052	0.580459	5.59154e-64	-0.74061	0.0438563	982	TRUE	0.225049	284.596
Classic Monocyte	rs2301521	SMDT1	ENSG00000183172	22	42423110	G	C	0.68604	0.677949	5.82187e-64	0.770062	0.0456068	969	TRUE	0.227332	284.508
CD8 Effector memory	rs141673522	XCL2	ENSG00000143185	1	168517508	C	T	0.17146	0.171189	6.17832e-64	-0.942594	0.0558366	982	TRUE	0.224927	284.397
CD8 Effector memory	rs111894854	DCXR	ENSG00000169738	17	79998898	A	G	0.1252	0.124946	6.67819e-64	1.07326	0.0635941	982	TRUE	0.224832	284.243
Naïve/Immature B Cell	rs4801243	CTD-2368P22.1	ENSG00000176593	19	58513807	A	C	0.23414	0.22972	6.7453e-64	0.838755	0.0497008	982	TRUE	0.22482	284.223
CD8 Effector memory	rs10194375	BIN1	ENSG00000136717	2	127839781	C	A	0.3348	0.338358	8.78548e-64	0.752025	0.0446028	982	TRUE	0.224498	283.697
Naïve/Immature B Cell	rs12209311	UBE2J1	ENSG00000198833	6	90067072	T	C	0.08219	0.0728827	9.83621e-64	1.29172	0.0766424	982	TRUE	0.22436	283.473
CD4 Naive/Central memory T cell	rs1599933	MT1X	ENSG00000187193	16	56715862	C	A	0.55272	0.552787	1.08555e-63	-0.713315	0.0423383	982	TRUE	0.224239	283.276
CD8 Effector memory	rs4501401	RP1-3J17.3	ENSG00000236016	6	86206396	T	C	0.68865	0.693409	1.17714e-63	0.765761	0.0454641	982	TRUE	0.224141	283.115
CD4 Naive/Central memory T cell	rs12807827	RP11-660L16.2	ENSG00000254682	11	71203790	A	C	0.78596	0.691407	1.1945e-63	0.86447	0.0513273	982	TRUE	0.224123	283.086
Natural Killer Cell	rs968567	FADS2	ENSG00000134824	11	61595564	C	T	0.18665	0.15348	1.30418e-63	0.909765	0.0540333	928	TRUE	0.234	282.878
CD8 Naive/Central memory T cell	rs11246068	RP11-326C3.12	ENSG00000255328	11	327334	C	T	0.25041	0.255005	1.61911e-63	0.817635	0.0485984	982	TRUE	0.223751	282.481
Naïve/Immature B Cell	rs12496363	HSPBAP1	ENSG00000169087	3	122473354	C	T	0.78034	0.744888	2.11516e-63	-0.854923	0.0508626	982	TRUE	0.223424	281.95
Natural Killer Cell	rs9903371	DCXR	ENSG00000169738	17	79993064	C	G	0.1249	0.124869	2.17469e-63	1.07053	0.0636959	928	TRUE	0.233355	281.861
CD4 Naive/Central memory T cell	rs7103760	FAR1	ENSG00000197601	11	13722680	A	T	0.32187	0.33223	3.04699e-63	0.756771	0.0450813	982	TRUE	0.222977	281.224
Natural Killer Cell	rs17774010	C10orf128	ENSG00000204161	10	50391910	A	G	0.24086	0.215614	3.11106e-63	0.826781	0.0492554	928	TRUE	0.232903	281.149
CD8 Effector memory	rs77371232	NME4	ENSG00000103202	16	447561	A	T	0.42615	0.424392	3.23205e-63	0.71483	0.0425917	982	TRUE	0.222905	281.106
Naïve/Immature B Cell	rs977785	LY86	ENSG00000112799	6	6588881	A	C	0.72816	0.74133	3.5407e-63	0.794314	0.0473428	982	TRUE	0.222793	280.925
Natural Killer Cell	rs2290423	CTD-2371O3.2	ENSG00000254397	11	9450377	T	G	0.49112	0.509378	3.80259e-63	0.70675	0.0421345	928	TRUE	0.23265	280.75
CD8 Naive/Central memory T cell	rs11713441	B3GALNT1	ENSG00000169255	3	160906855	T	C	0.28234	0.292947	4.11624e-63	0.784723	0.0467962	982	TRUE	0.222608	280.625
CD4 Naive/Central memory T cell	rs71338624	MRPL34	ENSG00000130312	19	17414777	C	G	0.43246	0.391454	4.59629e-63	0.712762	0.0425214	982	TRUE	0.222473	280.406
Naïve/Immature B Cell	rs2163472	HLA-DPB1	ENSG00000223865	6	32983375	C	T	0.45983	0.459255	5.60768e-63	0.708088	0.0422724	982	TRUE	0.222229	280.01
CD4 Naive/Central memory T cell	rs67509210	BTN3A2	ENSG00000186470	6	26354100	G	T	0.12812	0.101832	5.64211e-63	-1.05586	0.0630355	982	TRUE	0.222221	279.998
CD4 Effector memory/TEMRA	rs965951	CCT8	ENSG00000156261	21	30432557	G	A	0.12179	0.115969	5.88991e-63	1.0789	0.0644208	982	TRUE	0.222168	279.913
Naïve/Immature B Cell	rs9270589	HLA-DRB1	ENSG00000196126	6	32561390	C	T	0.37489	0.413351	6.84401e-63	0.728543	0.0435244	982	TRUE	0.221984	279.614
CD4 Naive/Central memory T cell	rs2673023	LIMD1	ENSG00000144791	3	45711367	T	C	0.74267	0.77142	9.06804e-63	-0.806058	0.0482035	982	TRUE	0.221638	279.055
Classic Monocyte	rs9262618	ABHD16A	ENSG00000204427	6	31022237	G	A	0.23742	0.227887	1.089e-62	-0.832469	0.0498155	969	TRUE	0.223719	278.683
Naïve/Immature B Cell	rs965951	CCT8	ENSG00000156261	21	30432557	G	A	0.12179	0.115969	1.11549e-62	1.07678	0.0644408	982	TRUE	0.221383	278.643
CD8 Naive/Central memory T cell	rs2136600	PPIL3	ENSG00000240344	2	201742345	C	T	0.22436	0.239128	1.15984e-62	-0.844068	0.0505209	982	TRUE	0.221335	278.565
CD8 S100B T cell	rs9380433	RPS10	ENSG00000124614	6	34377626	C	T	0.81843	0.774992	1.47879e-62	-0.913131	0.0547021	981	TRUE	0.221212	278.081
CD4 Naive/Central memory T cell	rs28794232	TPGS2	ENSG00000134779	18	34578888	G	A	0.28028	0.2585	1.61041e-62	-0.78318	0.0469316	982	TRUE	0.220931	277.912
CD4 Effector memory/TEMRA	rs10931780	AC013264.2	ENSG00000231621	2	198175297	G	C	0.37929	0.378472	2.10739e-62	0.724349	0.043448	982	TRUE	0.2206	277.377
CD4 Naive/Central memory T cell	rs11150882	C17orf97	ENSG00000187624	17	259648	G	A	0.24314	0.262042	2.27385e-62	0.819105	0.049145	982	TRUE	0.220506	277.226
CD4 Effector memory/TEMRA	rs453184	RNASET2	ENSG00000026297	6	167387404	A	C	0.53453	0.506206	2.28949e-62	-0.704424	0.0422654	982	TRUE	0.220498	277.213
CD4 Naive/Central memory T cell	rs836549	RAC1	ENSG00000136238	7	6439945	A	G	0.49202	0.492131	2.38613e-62	0.702742	0.0421707	982	TRUE	0.220447	277.13
CD4 Naive/Central memory T cell	rs1669681	ERICH1	ENSG00000104714	8	606117	G	A	0.38061	0.376594	2.56062e-62	-0.723424	0.0434229	982	TRUE	0.22036	276.99
CD4 Naive/Central memory T cell	rs2269650	KIAA0040	ENSG00000235750	1	175129691	G	T	0.35157	0.369064	2.75645e-62	0.735493	0.0441589	982	TRUE	0.220269	276.843
Classic Monocyte	rs2524096	HLA-B	ENSG00000234745	6	31236467	G	T	0.42633	0.442208	3.67678e-62	0.71356	0.0428865	969	TRUE	0.222208	276.263
CD4 Naive/Central memory T cell	rs10202094	MYO7B	ENSG00000169994	2	129031590	C	T	0.42	0.419557	4.32135e-62	0.710509	0.042728	982	TRUE	0.219714	275.949
CD8 S100B T cell	rs2524096	HLA-B	ENSG00000234745	6	31236467	G	T	0.42633	0.442208	4.70167e-62	0.709221	0.0426635	981	TRUE	0.219784	275.781
CD8 Naive/Central memory T cell	rs112820313	NSA2	ENSG00000164346	5	74167947	G	A	0.13143	0.134463	4.73201e-62	1.03761	0.0624195	982	TRUE	0.219602	275.769
CD4 Naive/Central memory T cell	rs11123822	LONRF2	ENSG00000170500	2	100911582	G	T	0.47378	0.44769	5.34425e-62	-0.701856	0.04224	982	TRUE	0.219451	275.527
CD8 Effector memory	rs1568458	C5orf17	ENSG00000248874	5	23757091	T	A	0.73643	0.758007	6.5277e-62	0.794941	0.0478767	982	TRUE	0.219204	275.129
CD4 Effector memory/TEMRA	rs1757178	CCDC167	ENSG00000198937	6	37486310	A	G	0.65019	0.634478	6.61801e-62	0.734334	0.0442287	982	TRUE	0.219187	275.102
CD8 Naive/Central memory T cell	rs2844645	C2	ENSG00000166278	6	31015182	G	A	0.51306	0.511703	6.67869e-62	-0.700641	0.0422008	982	TRUE	0.219175	275.083
Natural Killer Cell	rs6519462	IGLL1	ENSG00000128322	22	23999138	C	T	0.17552	0.184663	8.11905e-62	-0.920022	0.0554537	928	TRUE	0.228759	274.662
CD4 Naive/Central memory T cell	rs9845427	RP11-415F23.2	ENSG00000271964	3	16350642	C	A	0.17273	0.198445	8.70746e-62	0.925654	0.0558073	982	TRUE	0.218847	274.556
Naïve/Immature B Cell	rs1610651	ZFP57	ENSG00000204644	6	29768958	A	G	0.35092	0.340776	9.08802e-62	-0.733069	0.0442032	982	TRUE	0.218794	274.471
CD8 Naive/Central memory T cell	rs7605741	MZT2A	ENSG00000173272	2	132276412	A	G	0.17949	0.215106	1.01608e-61	0.911347	0.0549754	982	TRUE	0.218656	274.249
Memory B Cell	rs9834471	EAF2	ENSG00000145088	3	121487172	A	G	0.63548	0.610702	1.61181e-61	-0.725611	0.0438446	982	TRUE	0.218084	273.331
CD8 S100B T cell	rs154940	CENPK	ENSG00000123219	5	64902091	C	T	0.6425	0.611287	1.90935e-61	-0.72862	0.0440536	981	TRUE	0.218047	272.994
CD8 Naive/Central memory T cell	rs34830320	RP11-347P5.1	ENSG00000272211	2	196962919	A	G	0.38874	0.405359	2.07534e-61	-0.715857	0.0432951	982	TRUE	0.21777	272.829
Naïve/Immature B Cell	rs5749579	LARGE	ENSG00000133424	22	33617801	T	C	0.23445	0.248183	2.21113e-61	0.823512	0.0498176	982	TRUE	0.217691	272.703
CD4 Naive/Central memory T cell	rs60217375	RPSA	ENSG00000168028	3	39440578	T	A	0.15721	0.155528	3.43504e-61	0.957142	0.0579946	982	TRUE	0.217144	271.827
CD8 Effector memory	rs466256	PRR7-AS1	ENSG00000246334	5	176875956	C	A	0.55771	0.521589	3.56719e-61	0.701401	0.0425048	982	TRUE	0.217097	271.751
Classic Monocyte	rs623134	GBP7	ENSG00000213512	1	89650850	A	T	0.51649	0.499723	4.51955e-61	-0.700614	0.0424939	969	TRUE	0.219074	271.273
Natural Killer Cell	rs35188965	SLC12A7	ENSG00000113504	5	1104938	C	T	0.58692	0.555959	4.77285e-61	-0.706831	0.0428795	928	TRUE	0.22649	271.14
CD4 Naive/Central memory T cell	rs2248151	HLA-G	ENSG00000204632	6	29914548	C	T	0.16168	0.158408	5.02244e-61	0.945189	0.0573501	982	TRUE	0.216671	271.071
CD4 Naive/Central memory T cell	rs61866492	CCSER2	ENSG00000107771	10	86213924	T	C	0.11774	0.12972	6.85759e-61	-1.0786	0.0655198	982	TRUE	0.216283	270.452
Non-classic Monocyte	rs2240728	TOMM7	ENSG00000196683	7	22852499	C	T	0.31359	0.342162	8.93588e-61	-0.765101	0.0465216	932	TRUE	0.224933	269.896
Classic Monocyte	rs71335276	CFD	ENSG00000197766	19	859368	G	T	0.2154	0.221143	9.14951e-61	0.849748	0.051673	969	TRUE	0.218188	269.871
Natural Killer Cell	rs3094222	C2	ENSG00000166278	6	31081434	A	G	0.14555	0.106067	9.66163e-61	0.984681	0.0598902	928	TRUE	0.225583	269.738
Natural Killer Cell	rs78360966	HBA2	ENSG00000188536	16	151262	C	T	0.06738	0.0817832	1.15194e-60	1.38447	0.0842606	928	TRUE	0.225356	269.388
CD8 Effector memory	rs4931424	DDX11	ENSG00000013573	12	31229317	T	C	0.44278	0.448722	1.36951e-60	-0.698316	0.0425277	982	TRUE	0.21542	269.076
CD4 Naive/Central memory T cell	rs6475324	RPS6	ENSG00000137154	9	19361448	G	A	0.08032	0.0990453	1.53625e-60	-1.27576	0.0777272	982	TRUE	0.215277	268.848
Naïve/Immature B Cell	rs35285321	CSTB	ENSG00000160213	21	45201832	G	A	0.3106	0.3415	1.55741e-60	-0.749279	0.045653	982	TRUE	0.21526	268.821
Natural Killer Cell	rs4689195	CYTL1	ENSG00000170891	4	5022616	G	A	0.84035	0.847829	1.97748e-60	-0.94587	0.0576822	928	TRUE	0.224659	268.314
Naïve/Immature B Cell	rs2524096	HLA-B	ENSG00000234745	6	31236467	G	T	0.42633	0.442208	2.05822e-60	0.700465	0.0427229	982	TRUE	0.214911	268.266
CD8 Effector memory	rs479777	AP003774.1	ENSG00000236935	11	64107477	T	C	0.34093	0.325331	2.18545e-60	0.730648	0.0445737	982	TRUE	0.214836	268.147
Naïve/Immature B Cell	rs8003799	RNASE6	ENSG00000169413	14	21178988	T	A	0.52194	0.501417	3.27045e-60	-0.692452	0.0423069	982	TRUE	0.214331	267.345
CD4 Naive/Central memory T cell	rs9303014	TBCD	ENSG00000141556	17	80824369	G	T	0.56595	0.560995	4.12012e-60	-0.697361	0.0426434	982	TRUE	0.214042	266.886
Memory B Cell	rs11243176	DSP	ENSG00000096696	6	7434286	G	T	0.56441	0.564521	4.12052e-60	-0.697076	0.042626	982	TRUE	0.214042	266.886
CD4 Effector memory/TEMRA	rs4962711	RP11-298J20.3	ENSG00000226899	10	126644482	T	C	0.74733	0.735448	4.29571e-60	-0.795289	0.0486392	982	TRUE	0.21399	266.803
Dendritic Cell	rs133377	SMDT1	ENSG00000183172	22	42466950	C	T	0.6805	0.66118	5.16668e-60	0.745358	0.0456169	968	TRUE	0.216181	266.428
CD4 Naive/Central memory T cell	rs11764629	CHCHD2	ENSG00000106153	7	56155035	C	T	0.22147	0.215676	8.0522e-60	0.830569	0.0509163	982	TRUE	0.213201	265.553
CD4 Effector memory/TEMRA	rs345766	FMN1	ENSG00000248905	15	33403103	A	C	0.22871	0.270835	8.25651e-60	0.821077	0.0503392	982	TRUE	0.21317	265.504
Natural Killer Cell	rs3788224	COL6A1	ENSG00000142156	21	47291893	G	A	0.55079	0.582476	1.10488e-59	-0.692636	0.042511	928	TRUE	0.222432	264.893
Dendritic Cell	rs17700376	RPL28	ENSG00000108107	19	55897327	A	G	0.35222	0.354666	1.31975e-59	-0.725385	0.0445507	968	TRUE	0.214994	264.563
Memory B Cell	rs2711981	TMEM156	ENSG00000121895	4	39039258	C	T	0.64462	0.655975	1.35163e-59	0.719346	0.0441838	982	TRUE	0.21255	264.524
CD4 Effector memory/TEMRA	rs28694634	RPLP2	ENSG00000177600	11	808423	G	A	0.68197	0.658808	1.58196e-59	-0.738917	0.0454128	982	TRUE	0.212352	264.211
CD4 Effector memory/TEMRA	rs760462	ITGB2	ENSG00000160255	21	46328099	T	C	0.83624	0.829751	1.87736e-59	-0.929393	0.057156	982	TRUE	0.212136	263.87
Natural Killer Cell	rs9657360	NAPRT1	ENSG00000147813	8	144676862	C	T	0.79196	0.777626	2.1813e-59	0.846895	0.052112	928	TRUE	0.221548	263.541
CD4 Naive/Central memory T cell	rs3825511	EPSTI1	ENSG00000133106	13	43566373	A	C	0.73432	0.717832	2.39797e-59	-0.778032	0.0478917	982	TRUE	0.211828	263.384
CD4 Naive/Central memory T cell	rs59358210	SLC7A8	ENSG00000092068	14	23631372	G	A	0.10617	0.107284	2.44598e-59	1.11548	0.0686686	982	TRUE	0.211803	263.344
CD4 Naive/Central memory T cell	rs12882664	RP11-950C14.3	ENSG00000258646	14	75446778	C	T	0.49956	0.52895	3.35632e-59	-0.686545	0.042314	982	TRUE	0.211404	262.715
CD4 Effector memory/TEMRA	rs11246065	RP11-326C3.11	ENSG00000251661	11	324170	A	G	0.35125	0.37008	4.01718e-59	0.718677	0.0443246	982	TRUE	0.211177	262.358
CD4 Naive/Central memory T cell	rs237714	ZFAS1	ENSG00000177410	20	47922900	C	T	0.22379	0.204081	4.03805e-59	0.823121	0.0507671	982	TRUE	0.211171	262.347
Memory B Cell	rs3810232	RPS9	ENSG00000170889	19	54704760	A	C	0.39514	0.391608	4.60666e-59	-0.701425	0.043283	982	TRUE	0.211004	262.085
CD8 Effector memory	rs1757178	CCDC167	ENSG00000198937	6	37486310	A	G	0.65019	0.634478	4.68054e-59	0.718994	0.0443698	982	TRUE	0.210984	262.054
CD8 Effector memory	rs7807287	CCZ1	ENSG00000122674	7	6877519	A	G	0.43749	0.445519	4.696e-59	0.691206	0.0426555	982	TRUE	0.21098	262.047
CD8 Effector memory	rs1332018	GSTM3	ENSG00000134202	1	110282972	G	T	0.5851	0.578057	5.72895e-59	0.695479	0.0429516	982	TRUE	0.210729	261.652
Natural Killer Cell	rs11231746	PRDX5	ENSG00000126432	11	64070940	T	C	0.32945	0.300323	7.02129e-59	-0.728564	0.0450297	928	TRUE	0.220024	261.216
Naïve/Immature B Cell	rs9380433	RPS10	ENSG00000124614	6	34377626	C	T	0.81843	0.774992	7.14952e-59	-0.888258	0.0549035	982	TRUE	0.210449	261.211
CD8 Naive/Central memory T cell	rs7280620	COL18A1	ENSG00000182871	21	46899723	T	C	0.0691	0.0737604	7.85364e-59	1.34966	0.0834531	982	TRUE	0.21033	261.025
Natural Killer Cell	rs6819988	TMEM156	ENSG00000121895	4	39038665	C	T	0.57005	0.574315	8.52924e-59	0.691244	0.0427548	928	TRUE	0.21977	260.83
Natural Killer Cell	rs73152631	RTDR1	ENSG00000100218	22	23542099	G	A	0.26879	0.257669	9.35038e-59	-0.771679	0.0477466	928	TRUE	0.21965	260.647
CD4 Naive/Central memory T cell	rs7256557	ZNF83	ENSG00000167766	19	53119166	G	A	0.36193	0.363397	1.53127e-58	0.710728	0.0440583	982	TRUE	0.209484	259.697
CD4 Naive/Central memory T cell	rs7731626	ANKRD55	ENSG00000164512	5	55444683	G	A	0.34394	0.352649	1.53148e-58	-0.719013	0.0445718	982	TRUE	0.209484	259.697
CD4 Naive/Central memory T cell	rs879471	STMN3	ENSG00000197457	20	62269942	C	T	0.53886	0.528472	1.61175e-58	0.685048	0.0424747	982	TRUE	0.209419	259.595
CD4 Naive/Central memory T cell	rs3736461	GDI2	ENSG00000057608	10	5855403	G	C	0.20625	0.184432	1.89178e-58	-0.843536	0.0523335	982	TRUE	0.209216	259.277
CD8 Naive/Central memory T cell	rs7983918	EBPL	ENSG00000123179	13	50266574	A	C	0.56462	0.539467	2.37719e-58	-0.687857	0.0427124	982	TRUE	0.208926	258.822
Memory B Cell	rs6921663	XXbac-BPG299F13.17	ENSG00000272501	6	31154620	T	C	0.21276	0.217847	2.38118e-58	0.833315	0.051745	982	TRUE	0.208924	258.819
Naïve/Immature B Cell	rs12869081	COMMD6	ENSG00000188243	13	76100090	G	A	0.15421	0.138112	2.49539e-58	-0.944174	0.0586394	982	TRUE	0.208865	258.726
CD4 Naive/Central memory T cell	rs9829025	GPR160	ENSG00000173890	3	169746123	A	G	0.35861	0.388266	2.98055e-58	0.710572	0.0441613	982	TRUE	0.208639	258.373
CD4 Naive/Central memory T cell	rs7207370	NME1	ENSG00000239672	17	49231180	A	G	0.39056	0.389914	3.04606e-58	0.698456	0.043412	982	TRUE	0.208611	258.329
Memory B Cell	rs977785	LY86	ENSG00000112799	6	6588881	A	C	0.72816	0.74133	3.07036e-58	0.765891	0.0476048	982	TRUE	0.208601	258.314
Natural Killer Cell	rs67509210	BTN3A2	ENSG00000186470	6	26354100	G	T	0.12812	0.101832	3.2985e-58	-1.01928	0.0633722	928	TRUE	0.217998	258.14
CD4 Naive/Central memory T cell	rs941718	PSMB11	ENSG00000222028	14	23495048	T	C	0.2959	0.307592	3.45166e-58	-0.746236	0.046404	982	TRUE	0.208452	258.081
CD8 Effector memory	rs13216117	HIST1H4I	ENSG00000198339	6	27938484	A	G	0.09787	0.0750539	4.13869e-58	-1.14562	0.0712893	982	TRUE	0.208222	257.72
CD8 Effector memory	rs2863243	RP11-65I12.1	ENSG00000258395	2	113989267	T	C	0.35456	0.374946	4.83467e-58	0.711213	0.0442837	982	TRUE	0.208024	257.411
Natural Killer Cell	rs11694711	ACYP2	ENSG00000170634	2	54199061	C	A	0.40849	0.414721	5.14209e-58	-0.692007	0.0430981	928	TRUE	0.217415	257.258
Natural Killer Cell	rs873257	RP11-137H2.4	ENSG00000226659	10	82280140	C	T	0.46821	0.470573	5.26339e-58	0.681644	0.0424565	928	TRUE	0.217384	257.211
CD8 Naive/Central memory T cell	rs8138399	RP1-29C18.10	ENSG00000212939	22	50044824	C	T	0.67352	0.636742	5.39522e-58	-0.725284	0.0451789	982	TRUE	0.207884	257.193
CD8 Naive/Central memory T cell	rs7115703	IFITM3	ENSG00000142089	11	306920	T	A	0.5227	0.553834	6.33693e-58	0.68054	0.0424181	982	TRUE	0.207679	256.873
CD4 Naive/Central memory T cell	rs60054728	ARHGEF10	ENSG00000104728	8	1806824	G	A	0.28282	0.295827	6.81613e-58	0.754569	0.0470457	982	TRUE	0.207586	256.728
CD4 Naive/Central memory T cell	rs111557465	LYRM4	ENSG00000214113	6	5260694	C	T	0.08273	0.0736218	7.1822e-58	1.23342	0.0769166	982	TRUE	0.20752	256.624
CD8 S100B T cell	rs3095338	ATP6V1G2	ENSG00000213760	6	30731401	A	T	0.1528	0.124053	8.06895e-58	-0.944407	0.0589202	981	TRUE	0.207539	256.392
CD8 Effector memory	rs9349050	MDGA1	ENSG00000112139	6	37663624	T	C	0.51288	0.519449	8.88457e-58	-0.679285	0.0423954	982	TRUE	0.207249	256.201
Natural Killer Cell	rs11723339	LYAR	ENSG00000145220	4	4271886	C	T	0.62928	0.616877	9.6879e-58	-0.702758	0.0438751	928	TRUE	0.216581	255.999
Non-classic Monocyte	rs600501	HCAR2	ENSG00000182782	12	123195014	A	G	0.56737	0.555112	1.00109e-57	-0.700199	0.043721	932	TRUE	0.215809	255.936
CD4 Naive/Central memory T cell	rs2302205	RPL23A	ENSG00000198242	17	26947046	A	C	0.08831	0.082122	1.06873e-57	-1.19585	0.0746888	982	TRUE	0.207013	255.834
Natural Killer Cell	rs12043492	NDUFS5	ENSG00000168653	1	39457006	C	T	0.43227	0.436618	1.11148e-57	-0.684856	0.0427803	928	TRUE	0.2164	255.725
Natural Killer Cell	rs2071410	FES	ENSG00000182511	15	91420940	C	G	0.30262	0.312889	1.19882e-57	-0.738333	0.0461344	928	TRUE	0.2163	255.575
Naïve/Immature B Cell	rs10947550	RPL10A	ENSG00000198755	6	35428782	G	A	0.56719	0.529319	1.26621e-57	-0.684451	0.0427767	982	TRUE	0.206797	255.497
CD4 Naive/Central memory T cell	rs12524323	SUPT3H	ENSG00000196284	6	45303853	C	A	0.43886	0.429951	1.28492e-57	0.683337	0.0427095	982	TRUE	0.206778	255.467
Memory B Cell	rs7571871	RP11-347P5.1	ENSG00000272211	2	196963243	G	A	0.36199	0.364352	1.30968e-57	-0.705575	0.0441027	982	TRUE	0.206754	255.43
CD4 Naive/Central memory T cell	rs3766383	TSTD1	ENSG00000215845	1	161008572	C	A	0.12637	0.155236	1.3162e-57	-1.0205	0.0637885	982	TRUE	0.206747	255.42
CD4 Naive/Central memory T cell	rs9402863	TSTD3	ENSG00000228439	6	99971429	A	G	0.57543	0.563382	1.73905e-57	-0.685353	0.042886	982	TRUE	0.206391	254.866
CD4 Naive/Central memory T cell	rs245541	ADAMTS6	ENSG00000049192	5	64783403	G	C	0.64255	0.610271	1.87798e-57	-0.70666	0.0442326	982	TRUE	0.206293	254.713
Natural Killer Cell	rs12120833	RPS8	ENSG00000142937	1	45241285	C	G	0.15012	0.124176	2.14204e-57	-0.947715	0.0593517	928	TRUE	0.215534	254.421
Naïve/Immature B Cell	rs415226	MTUS1	ENSG00000129422	8	17896138	T	A	0.74845	0.75214	2.98465e-57	0.779272	0.0488661	982	TRUE	0.205701	253.792
CD4 Naive/Central memory T cell	rs144208959	RP11-345J4.5	ENSG00000261740	16	30323380	G	A	0.48442	0.434093	2.98648e-57	-0.676585	0.042427	982	TRUE	0.2057	253.791
CD8 Effector memory	rs1580833	MT1E	ENSG00000169715	16	56644650	C	A	0.30852	0.309285	3.00459e-57	-0.732051	0.0459062	982	TRUE	0.205692	253.779
CD4 Naive/Central memory T cell	rs3745936	CEACAM21	ENSG00000007129	19	42092815	T	A	0.78909	0.773807	5.68078e-57	0.827007	0.0519906	982	TRUE	0.204876	252.512
Natural Killer Cell	rs214068	NUCB2	ENSG00000070081	11	17305650	T	C	0.57834	0.604743	6.00113e-57	-0.683071	0.0429512	928	TRUE	0.214171	252.373
Natural Killer Cell	rs2289149	LINC00920	ENSG00000246898	16	66442406	C	T	0.63148	0.672559	7.06517e-57	-0.698849	0.0439717	928	TRUE	0.213954	252.049
Naïve/Immature B Cell	rs640000	RPS16	ENSG00000105193	19	39926601	C	T	0.34542	0.37955	7.1761e-57	0.70895	0.0446099	982	TRUE	0.204576	252.048
Naïve/Immature B Cell	rs8015259	WARS	ENSG00000140105	14	100795338	G	C	0.2585	0.247536	8.33008e-57	0.769592	0.0484543	982	TRUE	0.204385	251.751
CD4 Naive/Central memory T cell	rs13034115	LINC00954	ENSG00000228784	2	20077653	C	G	0.1493	0.139637	8.82427e-57	-0.945239	0.0595267	982	TRUE	0.204311	251.637
CD4 Naive/Central memory T cell	rs10196708	PTPN4	ENSG00000088179	2	120682788	G	A	0.29394	0.299384	9.08832e-57	-0.739376	0.0465678	982	TRUE	0.204273	251.578
CD8 Naive/Central memory T cell	rs2267989	FBLN5	ENSG00000140092	14	92339850	G	A	0.46222	0.43802	9.17104e-57	-0.675577	0.0425512	982	TRUE	0.204261	251.56
CD8 Naive/Central memory T cell	rs11602764	RPS25	ENSG00000118181	11	118888619	A	G	0.27784	0.265214	1.0252e-56	-0.751657	0.0473639	982	TRUE	0.204118	251.339
Memory B Cell	rs73222044	CLLU1OS	ENSG00000205057	12	92826490	C	A	0.25694	0.262535	1.11436e-56	-0.770337	0.048557	982	TRUE	0.204011	251.173
Natural Killer Cell	rs74463408	LAIR1	ENSG00000167613	19	54871664	G	C	0.1145	0.132615	1.69486e-56	-1.05555	0.0666455	928	TRUE	0.212792	250.309
CD4 Naive/Central memory T cell	rs5769712	C22orf34	ENSG00000188511	22	50027210	C	T	0.6302	0.586849	1.83863e-56	-0.696032	0.0439605	982	TRUE	0.203367	250.177
CD8 Effector memory	rs77766201	RPL11	ENSG00000142676	1	24006446	G	A	0.14849	0.156021	2.33106e-56	-0.944167	0.0596887	982	TRUE	0.203061	249.705
Natural Killer Cell	rs3793735	ADARB2	ENSG00000185736	10	1282828	T	C	0.34615	0.343871	2.53777e-56	-0.705492	0.0446151	928	TRUE	0.212255	249.507
CD8 S100B T cell	rs158366	RPS9	ENSG00000170889	19	54705317	C	G	0.39497	0.390129	2.96679e-56	-0.686515	0.0434421	981	TRUE	0.202915	249.226
CD4 Naive/Central memory T cell	rs4725834	ATP6V0E2	ENSG00000171130	7	149568262	A	G	0.60605	0.569541	3.9088e-56	-0.685853	0.043448	982	TRUE	0.202395	248.678
Natural Killer Recruiting Cell	rs17215231	RPS18	ENSG00000231500	6	33239869	C	T	0.0672	0.0639975	4.38917e-56	-1.34585	0.0852975	967	TRUE	0.20474	248.44
Classic Monocyte	rs10843507	TMTC1	ENSG00000133687	12	29931056	C	A	0.6144	0.619926	5.01466e-56	-0.691955	0.0438783	969	TRUE	0.20423	248.176
CD4 Naive/Central memory T cell	rs5760147	KB-226F1.1	ENSG00000272955	22	24334948	A	C	0.36441	0.38437	5.29169e-56	-0.695601	0.0441189	982	TRUE	0.202004	248.076
Memory B Cell	rs6874	SNHG7	ENSG00000233016	9	139617836	C	T	0.11131	0.11526	5.59346e-56	-1.06418	0.0675116	982	TRUE	0.201932	247.965
Naïve/Immature B Cell	rs2114834	RP11-298J20.3	ENSG00000226899	10	126650186	A	G	0.74825	0.735895	8.28073e-56	-0.770104	0.0489323	982	TRUE	0.201425	247.185
Non-classic Monocyte	rs4605479	FAM118A	ENSG00000100376	22	45797954	G	A	0.12231	0.127502	8.47575e-56	1.04274	0.0662619	932	TRUE	0.209931	247.112
CD8 Naive/Central memory T cell	rs62391542	SERPINB6	ENSG00000124570	6	2940666	C	T	0.26392	0.25328	9.57082e-56	-0.757943	0.0481876	982	TRUE	0.201237	246.898
CD4 Naive/Central memory T cell	rs12932337	RPL13	ENSG00000167526	16	89630630	C	T	0.19855	0.175316	1.10292e-55	-0.837036	0.0532465	982	TRUE	0.201054	246.616
CD4 Effector memory/TEMRA	rs7515623	SLC35F3	ENSG00000183780	1	234450375	C	T	0.30309	0.322605	1.50296e-55	-0.725715	0.0462227	982	TRUE	0.200653	246
Natural Killer Cell	rs836549	RAC1	ENSG00000136238	7	6439945	A	G	0.49202	0.492131	1.59009e-55	0.66702	0.0424939	928	TRUE	0.209803	245.859
Naïve/Immature B Cell	rs12932337	RPL13	ENSG00000167526	16	89630630	C	T	0.19855	0.175316	1.86989e-55	-0.835468	0.0532602	982	TRUE	0.20037	245.566
CD8 Naive/Central memory T cell	rs12930612	RP11-166B2.1	ENSG00000234719	16	12072203	G	A	0.30647	0.319372	1.95159e-55	-0.722787	0.0460849	982	TRUE	0.200314	245.481
CD4 Naive/Central memory T cell	rs3827561	LINC00969	ENSG00000242086	3	195674257	C	G	0.39941	0.4166	2.39171e-55	0.679866	0.043384	982	TRUE	0.20005	245.077
CD8 Naive/Central memory T cell	rs6004662	CRYBB2	ENSG00000244752	22	25862124	G	A	0.07203	0.0959809	2.97944e-55	1.28694	0.082196	982	TRUE	0.199765	244.64
CD8 Effector memory	rs9897034	NT5C3B	ENSG00000141698	17	39992584	C	T	0.74249	0.755482	3.07211e-55	-0.760836	0.0486003	982	TRUE	0.199725	244.579
Memory B Cell	rs12225372	XRRA1	ENSG00000166435	11	74604594	A	G	0.29664	0.276779	3.12621e-55	0.728287	0.0465244	982	TRUE	0.199702	244.545
Natural Killer Cell	rs62496184	CSGALNACT1	ENSG00000147408	8	19319423	G	A	0.52906	0.52219	3.08423e-55	-0.666488	0.0425742	928	TRUE	0.208914	244.542
CD4 Naive/Central memory T cell	rs7740107	L3MBTL3	ENSG00000198945	6	130374461	T	A	0.72066	0.75117	3.68306e-55	-0.741002	0.0473683	982	TRUE	0.199489	244.219
CD4 Naive/Central memory T cell	rs12462947	GNG8	ENSG00000167414	19	47131557	A	G	0.38075	0.397136	3.9706e-55	-0.684513	0.0437706	982	TRUE	0.199392	244.069
Classic Monocyte	rs55938116	AFAP1	ENSG00000196526	4	7933940	C	A	0.36762	0.347937	4.08073e-55	-0.693354	0.0443409	969	TRUE	0.201492	244.008
Naïve/Immature B Cell	rs36140780	METTL8	ENSG00000123600	2	172230563	C	T	0.2367	0.236095	4.16319e-55	-0.781833	0.0500033	982	TRUE	0.19933	243.975
Memory B Cell	rs7775635	RPS10	ENSG00000124614	6	34372804	A	G	0.07897	0.110471	4.18476e-55	1.23221	0.0788095	982	TRUE	0.199323	243.965
CD8 Naive/Central memory T cell	rs674903	GBP7	ENSG00000213512	1	89649824	A	G	0.51734	0.50465	4.65483e-55	0.66478	0.0425363	982	TRUE	0.199185	243.753
CD4 Naive/Central memory T cell	rs58867683	FN3KRP	ENSG00000141560	17	80679455	T	A	0.38417	0.399954	4.74125e-55	-0.682914	0.0436999	982	TRUE	0.199161	243.717
CD4 Naive/Central memory T cell	rs1661052	SLC22A18	ENSG00000110628	11	2942593	G	A	0.90975	0.908377	4.75578e-55	-1.15923	0.0741803	982	TRUE	0.199157	243.711
CD4 Naive/Central memory T cell	rs3820618	RP11-69E11.4	ENSG00000182109	1	40223128	T	C	0.1243	0.131244	5.99714e-55	1.00595	0.0644331	982	TRUE	0.198855	243.25
CD4 Naive/Central memory T cell	rs10129479	CHURC1	ENSG00000258289	14	65375180	A	G	0.18344	0.213443	6.11828e-55	0.85747	0.054927	982	TRUE	0.198829	243.21
CD8 Naive/Central memory T cell	rs5760147	GSTT1	ENSG00000184674	22	24334948	A	C	0.36441	0.38437	6.5226e-55	-0.689408	0.044173	982	TRUE	0.198746	243.083
CD4 Naive/Central memory T cell	rs783629	HIVEP3	ENSG00000127124	1	42363275	C	T	0.54091	0.556714	7.03661e-55	-0.665625	0.0426624	982	TRUE	0.198647	242.932
Natural Killer Cell	rs1519600	RP11-347P5.1	ENSG00000272211	2	197026716	T	C	0.63806	0.636064	7.53909e-55	0.690056	0.0442407	928	TRUE	0.207711	242.766
Memory B Cell	rs9271492	HLA-DRB1	ENSG00000196126	6	32589122	A	C	0.34806	0.382399	9.99513e-55	0.695441	0.0446375	982	TRUE	0.19819	242.234
Natural Killer Cell	rs6796	KDELR2	ENSG00000136240	7	6502367	T	C	0.28939	0.26874	1.07394e-54	-0.730333	0.0468909	928	TRUE	0.207234	242.063
CD4 Naive/Central memory T cell	rs6916819	SESN1	ENSG00000080546	6	109371129	T	C	0.13152	0.123622	1.2301e-54	0.979465	0.0629215	982	TRUE	0.197919	241.821
CD8 Naive/Central memory T cell	rs6744180	AC007383.4	ENSG00000231955	2	206999150	A	G	0.45577	0.48628	1.51431e-54	-0.664161	0.0427026	982	TRUE	0.197648	241.408
Dendritic Cell	rs2954658	RPL8	ENSG00000161016	8	146017782	C	T	0.52286	0.498953	1.8078e-54	-0.666034	0.0428543	968	TRUE	0.199701	241.049
CD8 Naive/Central memory T cell	rs75636500	PILRB	ENSG00000121716	7	99947657	C	G	0.19201	0.175808	2.2072e-54	0.838644	0.0540049	982	TRUE	0.197155	240.659
CD4 Naive/Central memory T cell	rs11689186	CEBPZ-AS1	ENSG00000218739	2	37446288	A	G	0.13331	0.132923	2.52056e-54	-0.971335	0.062584	982	TRUE	0.196982	240.395
CD4 Naive/Central memory T cell	rs6701596	LDLRAP1	ENSG00000157978	1	25889917	T	C	0.53283	0.540314	2.83662e-54	-0.661475	0.0426402	982	TRUE	0.196827	240.161
CD4 Naive/Central memory T cell	rs2326588	TMEM230	ENSG00000089063	20	5058061	T	C	0.53795	0.521204	3.5364e-54	0.661424	0.0426759	982	TRUE	0.196538	239.722
Natural Killer Cell	rs41269945	HLA-DQA1	ENSG00000196735	6	32607853	A	T	0.19996	0.0975978	4.562e-54	0.823688	0.0532016	928	TRUE	0.205278	239.188
CD4 Naive/Central memory T cell	rs9289971	TIPARP-AS1	ENSG00000243926	3	156389947	T	C	0.162	0.152941	5.76349e-54	-0.893383	0.0577593	982	TRUE	0.195898	238.752
CD4 Naive/Central memory T cell	rs36053285	RP11-526I2.5	ENSG00000270127	15	101114640	T	C	0.4055	0.4253	6.22935e-54	-0.670227	0.0433458	982	TRUE	0.195797	238.597
Dendritic Cell	rs113413	GSTT1	ENSG00000184674	22	24292264	T	C	0.30573	0.326702	6.54916e-54	0.718684	0.0464893	968	TRUE	0.198001	238.49
CD8 Effector memory	rs1010167	GSTM4	ENSG00000168765	1	110198727	C	G	0.40465	0.414229	6.71716e-54	-0.670266	0.0433619	982	TRUE	0.195698	238.447
Natural Killer Recruiting Cell	rs2523856	ZNRD1-AS1	ENSG00000204623	6	31021630	C	T	0.62299	0.624346	8.89493e-54	0.682129	0.0441811	967	TRUE	0.19776	237.881
CD8 S100B T cell	rs9268925	ABHD16A	ENSG00000204427	6	32432969	A	C	0.86084	0.884478	9.67123e-54	0.949657	0.0615303	981	TRUE	0.195379	237.722
CD8 Naive/Central memory T cell	rs11239505	AGAP4	ENSG00000188234	10	45882741	A	G	0.20249	0.215999	9.74905e-54	0.817535	0.0529716	982	TRUE	0.195209	237.707
Dendritic Cell	rs17215231	RPS18	ENSG00000231500	6	33239869	C	T	0.0672	0.0639975	1.1686e-53	-1.31967	0.085572	968	TRUE	0.197234	237.34
Natural Killer Cell	rs335466	PRR7-AS1	ENSG00000246334	5	176889530	C	A	0.55755	0.51871	1.16438e-53	0.661024	0.0428624	928	TRUE	0.204006	237.326
CD4 Naive/Central memory T cell	rs12120833	RPS8	ENSG00000142937	1	45241285	C	G	0.15012	0.124176	1.47014e-53	-0.918371	0.0596076	982	TRUE	0.194669	236.89
CD4 Naive/Central memory T cell	rs2314666	AC005253.2	ENSG00000268030	19	18689904	T	C	0.59886	0.59207	1.4802e-53	-0.66926	0.0434401	982	TRUE	0.19466	236.877
Naïve/Immature B Cell	rs9468317	HIST1H1B	ENSG00000184357	6	28198456	T	C	0.16833	0.173329	1.67174e-53	-0.8763	0.0569077	982	TRUE	0.194499	236.635
CD4 Naive/Central memory T cell	rs10431506	XRCC6BP1	ENSG00000166896	12	58311524	G	A	0.32953	0.313628	1.82912e-53	-0.697312	0.0453011	982	TRUE	0.194381	236.456
CD4 Naive/Central memory T cell	rs2871921	IGFLR1	ENSG00000126246	19	36232420	C	T	0.1437	0.155667	1.94572e-53	-0.934164	0.0607041	982	TRUE	0.1943	236.333
Memory B Cell	rs117361304	FAM26F	ENSG00000188820	6	116783619	T	G	0.08559	0.0827071	2.06829e-53	-1.17107	0.0761185	982	TRUE	0.194219	236.212
CD4 Naive/Central memory T cell	rs77120309	CPNE1	ENSG00000214078	20	34218173	C	T	0.09467	0.110132	2.11212e-53	-1.11898	0.072739	982	TRUE	0.194192	236.17
Natural Killer Cell	rs2294624	TMEM204	ENSG00000131634	16	1586255	G	A	0.12967	0.132861	2.1201e-53	0.975134	0.0633893	928	TRUE	0.20319	236.135
CD8 Effector memory	rs836516	RAC1	ENSG00000136238	7	6462203	A	T	0.44301	0.441592	2.44537e-53	0.65912	0.0428724	982	TRUE	0.193999	235.879
CD8 Naive/Central memory T cell	rs6673130	NTPCR	ENSG00000135778	1	233081593	C	T	0.2316	0.223514	2.58246e-53	0.775968	0.0504843	982	TRUE	0.193927	235.771
CD4 Naive/Central memory T cell	rs11911059	CBR3	ENSG00000159231	21	37485863	A	G	0.42327	0.42122	3.25723e-53	-0.661966	0.0431096	982	TRUE	0.193621	235.309
CD8 Effector memory	rs17508727	VAMP5	ENSG00000168899	2	85799776	G	A	0.12595	0.116492	3.3983e-53	-0.985586	0.0641963	982	TRUE	0.193565	235.225
CD8 Effector memory	rs2139809	GCC2	ENSG00000135968	2	109045638	T	C	0.58892	0.591592	4.10415e-53	0.664147	0.0432938	982	TRUE	0.193316	234.85
CD4 Naive/Central memory T cell	rs2520256	COG5	ENSG00000164597	7	107162515	C	T	0.22397	0.229997	4.56749e-53	0.783515	0.0510982	982	TRUE	0.193175	234.637
CD4 Effector memory/TEMRA	rs7115703	IFITM3	ENSG00000142089	11	306920	T	A	0.5227	0.553834	4.80033e-53	0.65385	0.042651	982	TRUE	0.193109	234.538
CD4 Effector memory/TEMRA	rs2281778	DNAJC15	ENSG00000120675	13	43597977	C	G	0.22455	0.226856	4.80115e-53	-0.782648	0.0510525	982	TRUE	0.193109	234.538
Dendritic Cell	rs4761234	LYZ	ENSG00000090382	12	69732105	T	C	0.47454	0.450154	5.26801e-53	-0.657971	0.0429366	968	TRUE	0.195232	234.347
Memory B Cell	rs640000	RPS16	ENSG00000105193	19	39926601	C	T	0.34542	0.37955	5.58174e-53	0.686435	0.0448051	982	TRUE	0.19291	234.239
CD4 Naive/Central memory T cell	rs2515087	UCP2	ENSG00000175567	11	73682872	C	T	0.39193	0.407653	5.95926e-53	0.668447	0.0436431	982	TRUE	0.192823	234.109
CD4 Naive/Central memory T cell	rs56078222	AFAP1	ENSG00000196526	4	7932073	T	C	0.37129	0.352233	6.12456e-53	0.675338	0.0440982	982	TRUE	0.192787	234.054
Natural Killer Cell	rs10412005	PRSS57	ENSG00000185198	19	690639	C	T	0.60424	0.585479	6.35271e-53	0.667149	0.0435702	928	TRUE	0.201692	233.954
CD4 Naive/Central memory T cell	rs8071026	DYNLL2	ENSG00000264364	17	56174489	G	A	0.67542	0.673514	8.04493e-53	-0.696161	0.0455106	982	TRUE	0.192427	233.512
CD4 Effector memory/TEMRA	rs7577665	RP11-245G13.2	ENSG00000271952	2	11020902	G	A	0.10393	0.111565	1.04671e-52	1.06705	0.0698352	982	TRUE	0.192078	232.989
CD8 Naive/Central memory T cell	rs3881296	DDX11	ENSG00000013573	12	31237700	G	A	0.4447	0.448691	1.05966e-52	-0.655253	0.0428866	982	TRUE	0.192062	232.965
CD4 Naive/Central memory T cell	rs12530135	MDGA1	ENSG00000112139	6	37612100	T	C	0.60985	0.586665	1.12404e-52	-0.667394	0.0436922	982	TRUE	0.191984	232.847
CD8 Naive/Central memory T cell	rs9657360	NAPRT1	ENSG00000147813	8	144676862	C	T	0.79196	0.777626	1.1693e-52	0.801899	0.0525067	982	TRUE	0.191932	232.769
CD4 Naive/Central memory T cell	rs817356	PRPF6	ENSG00000101161	20	62614929	T	C	0.16118	0.190576	1.38869e-52	0.884651	0.0579677	982	TRUE	0.191704	232.427
CD4 Naive/Central memory T cell	rs11665675	ZNF749	ENSG00000186230	19	57939619	C	T	0.52515	0.507207	1.46381e-52	0.651262	0.0426842	982	TRUE	0.191634	232.322
CD8 Naive/Central memory T cell	rs2232669	POLR1D	ENSG00000186184	13	28195495	C	T	0.12947	0.116739	1.64994e-52	0.968282	0.0634945	982	TRUE	0.191476	232.084
Naïve/Immature B Cell	rs34704640	DSP	ENSG00000096696	6	7449465	G	A	0.56498	0.560194	1.76585e-52	0.655534	0.0429987	982	TRUE	0.191385	231.95
CD8 Naive/Central memory T cell	rs62389203	FAM153B	ENSG00000182230	5	175510135	C	T	0.45199	0.427117	1.89192e-52	-0.652821	0.0428334	982	TRUE	0.191294	231.813
Non-classic Monocyte	rs10085780	AC002451.3	ENSG00000231170	7	95226249	A	G	0.33841	0.354096	2.02249e-52	-0.701883	0.0460657	932	TRUE	0.199418	231.655
CD8 Naive/Central memory T cell	rs10088428	HMBOX1	ENSG00000147421	8	28909523	C	T	0.25	0.259701	2.08297e-52	-0.750055	0.0492336	982	TRUE	0.191166	231.621
CD8 Naive/Central memory T cell	rs66999558	LAMB1	ENSG00000091136	7	107544531	G	A	0.41464	0.387281	2.09769e-52	-0.659227	0.0432729	982	TRUE	0.191157	231.607
Natural Killer Cell	rs34873750	AC007383.4	ENSG00000231955	2	207134210	C	T	0.54656	0.530474	2.15305e-52	0.65232	0.0428243	928	TRUE	0.200019	231.528
Memory B Cell	rs1808279	CORO1B	ENSG00000172725	11	67211569	T	C	0.4174	0.423822	2.39307e-52	-0.658269	0.0432344	982	TRUE	0.190982	231.345
CD4 Naive/Central memory T cell	rs9890200	SPATA20	ENSG00000006282	17	48624523	A	C	0.34878	0.367585	2.97178e-52	-0.68056	0.0447402	982	TRUE	0.190695	230.915
Classic Monocyte	rs136582	FAM118A	ENSG00000100376	22	45774531	T	A	0.1218	0.133169	3.04122e-52	0.99751	0.0655831	969	TRUE	0.192729	230.863
CD4 Effector memory/TEMRA	rs6874	SNHG7	ENSG00000233016	9	139617836	C	T	0.11131	0.11526	3.19126e-52	-1.03097	0.0677969	982	TRUE	0.1906	230.773
CD8 Effector memory	rs67509210	BTN3A2	ENSG00000186470	6	26354100	G	T	0.12812	0.101832	4.05865e-52	-0.969286	0.0638067	982	TRUE	0.19028	230.296
CD4 Naive/Central memory T cell	rs6710830	PLEKHH2	ENSG00000152527	2	43867946	C	G	0.61009	0.612304	4.78276e-52	-0.663799	0.0437279	982	TRUE	0.190062	229.969
CD8 Naive/Central memory T cell	rs1726744	P4HA3	ENSG00000149380	11	73865782	C	A	0.44888	0.485648	4.91093e-52	-0.650854	0.0428801	982	TRUE	0.190027	229.917
Memory B Cell	rs27298	ERAP2	ENSG00000164308	5	96362800	T	G	0.57117	0.59033	7.02412e-52	-0.653205	0.0431017	982	TRUE	0.189551	229.206
CD8 Effector memory	rs254415	TBCA	ENSG00000171530	5	77071703	G	T	0.29832	0.287758	7.22572e-52	-0.706508	0.0466246	982	TRUE	0.189513	229.149
CD8 Naive/Central memory T cell	rs62224180	YBEY	ENSG00000182362	21	47726332	C	G	0.80904	0.775115	7.22614e-52	-0.822378	0.0542712	982	TRUE	0.189513	229.149
Non-classic Monocyte	rs4806601	CTB-61M7.2	ENSG00000268734	19	55388875	T	C	0.26108	0.275808	8.48498e-52	0.752015	0.0496624	932	TRUE	0.197449	228.805
CD8 S100B T cell	rs11150881	C17orf97	ENSG00000187624	17	259304	A	G	0.24368	0.261996	1.1608e-51	-0.751913	0.0497234	981	TRUE	0.189037	228.207
CD4 Naive/Central memory T cell	rs795599	MGST2	ENSG00000085871	4	140588412	T	C	0.4485	0.485741	1.20974e-51	-0.64865	0.0429023	982	TRUE	0.188826	228.125
CD4 Naive/Central memory T cell	rs6476398	B4GALT1	ENSG00000086062	9	33119241	C	T	0.33289	0.335032	1.34168e-51	0.684292	0.0452802	982	TRUE	0.188688	227.919
CD8 Naive/Central memory T cell	rs6903114	RP1-3J17.3	ENSG00000236016	6	86406671	T	C	0.69749	0.703988	1.60457e-51	0.701537	0.0464575	982	TRUE	0.188449	227.564
CD4 Naive/Central memory T cell	rs9296403	PEX6	ENSG00000124587	6	42925683	C	T	0.45454	0.440514	1.68728e-51	0.647049	0.0428586	982	TRUE	0.188382	227.464
CD4 Naive/Central memory T cell	rs116529867	RP11-315D16.4	ENSG00000260657	15	68570158	T	G	0.34601	0.331629	1.69078e-51	-0.677285	0.0448617	982	TRUE	0.188379	227.46
CD4 Naive/Central memory T cell	rs6560685	DPYSL4	ENSG00000151640	10	133967770	A	G	0.73221	0.740791	1.88174e-51	-0.727287	0.0481963	982	TRUE	0.188236	227.247
CD8 Naive/Central memory T cell	rs1719264	ANKDD1A	ENSG00000166839	15	65176535	C	T	0.63475	0.62878	1.88724e-51	-0.668836	0.0443234	982	TRUE	0.188232	227.241
CD4 Naive/Central memory T cell	rs16967494	MYH11	ENSG00000133392	16	15820863	C	T	0.27882	0.253896	1.94116e-51	0.718099	0.0475939	982	TRUE	0.188194	227.185
CD8 Effector memory	rs2289149	LINC00920	ENSG00000246898	16	66442406	C	T	0.63148	0.672559	2.11368e-51	-0.667289	0.0442429	982	TRUE	0.18808	227.016
CD4 Naive/Central memory T cell	rs10751647	IFITM2	ENSG00000185201	11	306884	T	C	0.41311	0.425885	2.20728e-51	0.653642	0.0433462	982	TRUE	0.188023	226.93
Non-classic Monocyte	rs12528549	RP3-460G2.2	ENSG00000234147	6	141219442	C	A	0.26286	0.230074	2.22026e-51	-0.747597	0.0495781	932	TRUE	0.196123	226.894
CD8 Effector memory	rs2237685	LAMB1	ENSG00000091136	7	107574784	G	A	0.41278	0.382907	2.34031e-51	-0.653571	0.0433526	982	TRUE	0.187944	226.814
CD8 Effector memory	rs3809325	EBPL	ENSG00000123179	13	50266109	T	C	0.56491	0.539267	2.41932e-51	-0.648959	0.043053	982	TRUE	0.1879	226.748
CD8 Naive/Central memory T cell	rs9667574	CTD-2371O3.2	ENSG00000254397	11	9475540	A	C	0.51066	0.498691	2.69662e-51	-0.643341	0.0427006	982	TRUE	0.187755	226.532
Memory B Cell	rs72629024	PPDPF	ENSG00000125534	20	62152519	C	G	0.15221	0.163335	2.83119e-51	-0.895086	0.0594223	982	TRUE	0.18769	226.435
CD8 Effector memory	rs9306156	S100B	ENSG00000160307	21	47960493	T	C	0.33385	0.329766	2.96427e-51	0.681696	0.0452651	982	TRUE	0.187628	226.344
CD8 S100B T cell	rs11761888	CPA5	ENSG00000158525	7	130007381	T	C	0.21233	0.212442	3.4892e-51	0.785951	0.0522251	981	TRUE	0.187565	226.02
CD8 Effector memory	rs11546307	MED16	ENSG00000175221	19	875389	G	A	0.24537	0.25445	3.61674e-51	0.746513	0.0496123	982	TRUE	0.187362	225.949
CD8 Naive/Central memory T cell	rs2695295	CHPT1	ENSG00000111666	12	102086805	A	T	0.57893	0.581444	3.66133e-51	0.650585	0.0432394	982	TRUE	0.187345	225.924
CD4 Naive/Central memory T cell	rs8130507	LINC00649	ENSG00000237945	21	35303960	T	C	0.609	0.602479	3.97359e-51	0.658049	0.0437512	982	TRUE	0.187236	225.762
CD8 Naive/Central memory T cell	rs2930903	CFD	ENSG00000197766	19	887824	G	C	0.36656	0.416816	4.81938e-51	0.665889	0.0443101	982	TRUE	0.186977	225.378
CD8 Naive/Central memory T cell	rs245541	CTD-2116N20.1	ENSG00000250081	5	64783403	G	C	0.64255	0.610271	5.00891e-51	0.669423	0.0445528	982	TRUE	0.186926	225.302
CD4 Naive/Central memory T cell	rs149764210	ZNF85	ENSG00000105750	19	21139850	G	A	0.13341	0.123776	5.763e-51	0.943021	0.0628008	982	TRUE	0.186737	225.023
CD8 Effector memory	rs11602764	RPS25	ENSG00000118181	11	118888619	A	G	0.27784	0.265214	6.18311e-51	-0.71563	0.0476724	982	TRUE	0.186643	224.883
CD8 Effector memory	rs62066684	HOXB2	ENSG00000173917	17	46597488	A	G	0.5124	0.486711	6.30558e-51	0.641258	0.0427217	982	TRUE	0.186617	224.844
CD4 Naive/Central memory T cell	rs12811748	MRPL42	ENSG00000198015	12	93895773	T	C	0.16753	0.155975	6.87771e-51	0.858005	0.0571838	982	TRUE	0.1865	224.672
Naïve/Immature B Cell	rs1130034	HLA-DQB1	ENSG00000179344	6	32605274	T	C	0.6043	0.513582	7.16735e-51	-0.65515	0.043672	982	TRUE	0.186445	224.59
CD4 Effector memory/TEMRA	rs2076172	RPL10A	ENSG00000198755	6	35436925	C	T	0.57405	0.535771	8.77895e-51	-0.647365	0.0431918	982	TRUE	0.186173	224.187
CD4 Naive/Central memory T cell	rs2294759	RP1-55C23.7	ENSG00000234484	6	133045902	A	G	0.32829	0.3249	9.96362e-51	0.681344	0.0454844	982	TRUE	0.186003	223.935
CD4 Naive/Central memory T cell	rs7948511	TMEM45B	ENSG00000151715	11	129756694	A	C	0.55875	0.571127	1.15356e-50	0.643997	0.0430192	982	TRUE	0.185806	223.644
CD8 S100B T cell	rs2524129	HCG27	ENSG00000206344	6	31265135	C	G	0.71806	0.770773	1.297e-50	-0.710677	0.0474982	981	TRUE	0.185802	223.411
CD8 Naive/Central memory T cell	rs6691656	THEMIS2	ENSG00000130775	1	28221130	C	G	0.38541	0.38012	1.36424e-50	-0.656587	0.043893	982	TRUE	0.18558	223.311
CD4 Naive/Central memory T cell	rs61576844	ZNF677	ENSG00000197928	19	53761591	T	G	0.22399	0.224746	1.75287e-50	-0.765715	0.0512454	982	TRUE	0.185243	222.812
Naïve/Immature B Cell	rs8067378	ORMDL3	ENSG00000172057	17	38051348	A	G	0.50822	0.507545	1.79072e-50	-0.638509	0.0427362	982	TRUE	0.185214	222.77
Natural Killer Cell	rs2286756	C19orf83	ENSG00000267757	19	46145025	G	T	0.52295	0.530274	2.16689e-50	-0.638612	0.0427795	928	TRUE	0.193636	222.365
CD8 Naive/Central memory T cell	rs13215804	HIST1H2BO	ENSG00000196331	6	28415572	A	G	0.34623	0.324469	3.39822e-50	-0.669229	0.0449209	982	TRUE	0.184351	221.497
CD4 Naive/Central memory T cell	rs146021635	POMZP3	ENSG00000146707	7	76179719	C	A	0.21163	0.208315	3.43818e-50	0.779464	0.0523229	982	TRUE	0.184335	221.474
CD8 Naive/Central memory T cell	rs11729857	USP53	ENSG00000145390	4	120114100	C	G	0.11526	0.12065	3.89238e-50	0.996522	0.0669306	982	TRUE	0.184168	221.227
Plasma Cell	rs9269202	ZBTB22	ENSG00000236104	6	32449523	T	C	0.71679	0.694718	1.0521e-07	0.293818	0.0552551	643	TRUE	0.0421223	28.1877
CD8 Naive/Central memory T cell	rs4878690	GRHPR	ENSG00000137106	9	37422656	C	T	0.32454	0.32895	5.31651e-50	0.678824	0.0456567	982	TRUE	0.183747	220.608
CD8 S100B T cell	rs27436	ERAP2	ENSG00000164308	5	96330966	T	C	0.57014	0.587897	5.71939e-50	-0.642107	0.0432013	981	TRUE	0.183801	220.462
Naïve/Immature B Cell	rs111894854	DCXR	ENSG00000169738	17	79998898	A	G	0.1252	0.124946	6.30436e-50	0.959704	0.0645978	982	TRUE	0.183516	220.269
Naïve/Immature B Cell	rs390076	MYBL2	ENSG00000101057	20	42309916	C	G	0.83933	0.830859	6.77085e-50	-0.86464	0.0582178	982	TRUE	0.18342	220.127
CD8 Naive/Central memory T cell	rs11558965	RPS7	ENSG00000171863	2	3622912	G	T	0.06844	0.0769788	7.21606e-50	-1.25718	0.0846726	982	TRUE	0.183334	220.001
CD4 Naive/Central memory T cell	rs55870241	GBP5	ENSG00000154451	1	89742521	T	C	0.55249	0.544518	7.51535e-50	-0.638297	0.042998	982	TRUE	0.183279	219.92
CD4 Naive/Central memory T cell	rs12459781	MRPL54	ENSG00000183617	19	3762119	T	C	0.66247	0.639359	7.54272e-50	0.671183	0.045214	982	TRUE	0.183274	219.913
CD4 Naive/Central memory T cell	rs4360494	FHL3	ENSG00000183386	1	38455891	G	C	0.53037	0.524053	7.83612e-50	-0.635838	0.0428404	982	TRUE	0.183222	219.837
Natural Killer Cell	rs1346146	TPD52	ENSG00000076554	8	81047278	C	T	0.44709	0.444888	7.98037e-50	0.6382	0.0430031	928	TRUE	0.191813	219.775
Natural Killer Cell	rs1181898	GSAP	ENSG00000186088	7	76993577	C	T	0.56479	0.530982	8.46997e-50	-0.639859	0.0431265	928	TRUE	0.19173	219.656
CD4 Naive/Central memory T cell	rs11778063	MTSS1	ENSG00000170873	8	125577110	C	T	0.6547	0.669711	8.77799e-50	-0.667107	0.0449702	982	TRUE	0.183069	219.611
Naïve/Immature B Cell	rs10088428	HMBOX1	ENSG00000147421	8	28909523	C	T	0.25	0.259701	8.99114e-50	-0.73244	0.0493798	982	TRUE	0.183036	219.564
CD4 Naive/Central memory T cell	rs112265441	ULK4	ENSG00000168038	3	41836068	G	A	0.15922	0.156822	9.11512e-50	0.86678	0.0584403	982	TRUE	0.183018	219.536
Natural Killer Recruiting Cell	rs3807034	HLA-G	ENSG00000204632	6	30043992	T	C	0.12864	0.162442	9.16517e-50	-0.952879	0.064247	967	TRUE	0.185323	219.519
Memory B Cell	rs11558965	RPS7	ENSG00000171863	2	3622912	G	T	0.06844	0.0769788	1.2856e-49	-1.25425	0.0846965	982	TRUE	0.182552	218.853
CD4 Effector memory/TEMRA	rs2735071	GTF2H4	ENSG00000213780	6	29944979	G	C	0.14786	0.166846	1.47224e-49	0.891714	0.0602523	982	TRUE	0.182368	218.584
CD4 Naive/Central memory T cell	rs185220	SETD9	ENSG00000155542	5	56205357	A	G	0.85097	0.83591	1.48975e-49	0.888774	0.0600569	982	TRUE	0.182352	218.56
CD4 Naive/Central memory T cell	rs3932433	ATHL1	ENSG00000142102	11	289553	G	C	0.39641	0.375054	1.89016e-49	0.646431	0.0437285	982	TRUE	0.18203	218.087
CD4 Naive/Central memory T cell	rs2276528	PDXK	ENSG00000160209	21	45152500	G	A	0.1528	0.147952	2.14994e-49	0.878382	0.0594539	982	TRUE	0.181855	217.832
CD4 Naive/Central memory T cell	rs17135718	RPS2	ENSG00000140988	16	2014834	A	G	0.12494	0.115075	2.61395e-49	0.955042	0.0647004	982	TRUE	0.18159	217.443
CD4 Naive/Central memory T cell	rs1780640	SLC25A1	ENSG00000100075	22	19174597	C	T	0.64304	0.654188	2.90556e-49	-0.658834	0.044655	982	TRUE	0.181446	217.233
CD8 S100B T cell	rs2369105	NSG1	ENSG00000168824	4	4353086	A	G	0.77139	0.772436	3.03373e-49	0.751868	0.0509708	981	TRUE	0.181539	217.147
CD4 Naive/Central memory T cell	rs11617551	CCDC122	ENSG00000151773	13	44443977	T	C	0.53721	0.485525	3.06765e-49	0.632914	0.0429088	982	TRUE	0.181372	217.125
Natural Killer Cell	rs4233115	COLGALT2	ENSG00000198756	1	183936470	G	A	0.56885	0.599369	3.18317e-49	0.637132	0.0432021	928	TRUE	0.18987	217.026
CD4 Effector memory/TEMRA	rs9917251	RP11-347P5.1	ENSG00000272211	2	196972941	G	A	0.36107	0.354558	3.50863e-49	-0.656671	0.0445468	982	TRUE	0.18119	216.858
Naïve/Immature B Cell	rs999188	NKX6-3	ENSG00000165066	8	41435795	T	G	0.44628	0.454789	3.63508e-49	0.634393	0.0430425	982	TRUE	0.181142	216.788
Natural Killer Cell	rs1010167	GSTM4	ENSG00000168765	1	110198727	C	G	0.40465	0.414229	3.72637e-49	-0.642446	0.0435939	928	TRUE	0.189648	216.713
Natural Killer Cell	rs9349050	MDGA1	ENSG00000112139	6	37663624	T	C	0.51288	0.519449	4.16784e-49	-0.630577	0.0428105	928	TRUE	0.18949	216.491
CD8 Effector memory	rs6801610	PLS1	ENSG00000120756	3	142848367	A	G	0.48798	0.479751	4.35465e-49	-0.630436	0.0428095	982	TRUE	0.180896	216.429
CD4 Effector memory/TEMRA	rs7502594	C17orf97	ENSG00000187624	17	260182	T	C	0.24289	0.262596	4.56888e-49	-0.73471	0.0499012	982	TRUE	0.180831	216.334
CD4 Naive/Central memory T cell	rs11079826	HOXB4	ENSG00000182742	17	46597048	C	T	0.51288	0.486726	5.119e-49	0.630045	0.0428148	982	TRUE	0.180676	216.108
CD8 Effector memory	rs28576532	RPSA	ENSG00000168028	3	39447788	A	G	0.15768	0.155497	6.02391e-49	0.863535	0.0587256	982	TRUE	0.180454	215.784
CD4 Naive/Central memory T cell	rs1465483	CRYZ	ENSG00000116791	1	75195243	T	C	0.66984	0.67701	6.50123e-49	-0.668995	0.0455116	982	TRUE	0.18035	215.633
CD4 Effector memory/TEMRA	rs495163	GBP7	ENSG00000213512	1	89648082	G	A	0.51635	0.499646	7.61966e-49	0.629142	0.0428318	982	TRUE	0.180134	215.318
Classic Monocyte	rs12593384	NOP10	ENSG00000182117	15	34634626	A	G	0.16097	0.158084	8.52818e-49	0.860231	0.0585947	969	TRUE	0.181956	215.088
CD8 Effector memory	rs62106040	RPS7	ENSG00000171863	2	3627302	A	T	0.06773	0.0756852	8.95184e-49	-1.25036	0.0851877	982	TRUE	0.179915	214.997
CD4 Naive/Central memory T cell	rs111981122	NAAA	ENSG00000138744	4	76855106	A	C	0.21571	0.233492	1.00922e-48	-0.7635	0.0520463	982	TRUE	0.179751	214.759
CD4 Naive/Central memory T cell	rs12294433	LINC00958	ENSG00000251381	11	13793210	C	G	0.14158	0.120065	1.01553e-48	-0.900783	0.0614065	982	TRUE	0.179743	214.747
Memory B Cell	rs2869408	RP13-514E23.2	ENSG00000273389	4	86922721	G	C	0.2175	0.217431	1.61579e-48	-0.759737	0.0519029	982	TRUE	0.179109	213.824
CD8 Naive/Central memory T cell	rs41285310	SAMD3	ENSG00000164483	6	130505374	A	C	0.52129	0.508593	1.78401e-48	-0.627162	0.0428656	982	TRUE	0.178973	213.627
CD8 Effector memory	rs28593759	AL589743.1	ENSG00000225210	14	20680230	G	C	0.25552	0.260825	2.08481e-48	0.717853	0.0490997	982	TRUE	0.17876	213.318
CD8 Naive/Central memory T cell	rs7110021	CORO1B	ENSG00000172725	11	67253564	T	C	0.41566	0.409578	2.08808e-48	-0.635286	0.0434527	982	TRUE	0.178758	213.315
Naïve/Immature B Cell	rs1457283	PKHD1L1	ENSG00000205038	8	110486627	A	G	0.39418	0.367863	2.23939e-48	0.64051	0.0438242	982	TRUE	0.178662	213.176
Non-classic Monocyte	rs413519	KANSL1-AS1	ENSG00000214401	17	43685826	A	G	0.22593	0.204019	2.42482e-48	0.765174	0.0523733	932	TRUE	0.186348	212.994
CD4 Naive/Central memory T cell	rs13252584	RP11-382J12.1	ENSG00000246366	8	71689031	A	G	0.51462	0.495719	2.45692e-48	-0.626026	0.0428518	982	TRUE	0.178536	212.992
CD4 Naive/Central memory T cell	rs2074038	ACCS	ENSG00000110455	11	44087989	G	T	0.10083	0.112565	3.033e-48	1.03819	0.0711348	982	TRUE	0.178247	212.573
CD4 Effector memory/TEMRA	rs8049439	TUFM	ENSG00000178952	16	28837515	T	C	0.38443	0.393948	3.17806e-48	0.642484	0.0440312	982	TRUE	0.178183	212.48
Non-classic Monocyte	rs658642	SNHG8	ENSG00000269893	4	119200274	C	T	0.40629	0.380952	3.35879e-48	0.650645	0.044602	932	TRUE	0.185887	212.347
Naïve/Immature B Cell	rs61778712	CTH	ENSG00000116761	1	71222145	G	A	0.29342	0.267478	4.15271e-48	-0.685642	0.0470478	982	TRUE	0.177817	211.949
Plasma Cell	rs2868367	YWHAG	ENSG00000170027	7	76016648	A	T	0.43087	0.425608	8.54596e-08	0.269194	0.0502677	643	TRUE	0.0426964	28.589
CD4 Naive/Central memory T cell	rs57890635	GNPTG	ENSG00000090581	16	1411129	C	T	0.22767	0.266846	4.63491e-48	0.744163	0.0510897	982	TRUE	0.177666	211.731
CD8 Naive/Central memory T cell	rs34399924	SNRPD2	ENSG00000125743	19	46200103	G	A	0.20157	0.214152	4.67854e-48	-0.777811	0.0534021	982	TRUE	0.177654	211.712
Memory B Cell	rs5996631	KB-226F1.1	ENSG00000272955	22	24256894	T	C	0.25401	0.260949	5.04068e-48	0.716601	0.0492169	982	TRUE	0.177551	211.564
Natural Killer Recruiting Cell	rs2954658	RPL8	ENSG00000161016	8	146017782	C	T	0.52286	0.498953	5.54873e-48	-0.628022	0.0431527	967	TRUE	0.179677	211.366
CD4 Naive/Central memory T cell	rs12097775	LINC00339	ENSG00000218510	1	22347252	C	T	0.25384	0.247952	6.18149e-48	0.716144	0.0492326	982	TRUE	0.177272	211.159
Plasma Cell	rs914252	YBEY	ENSG00000182362	21	47719091	G	A	0.72029	0.702926	5.57846e-18	0.472373	0.0546673	643	TRUE	0.104038	74.4325
CD8 Naive/Central memory T cell	rs112378716	PPFIA3	ENSG00000177380	19	50122758	G	C	0.34431	0.344241	6.21792e-48	0.655936	0.0450948	982	TRUE	0.177264	211.147
Natural Killer Cell	rs11144225	NMRK1	ENSG00000106733	9	77707300	A	T	0.42368	0.38996	6.37186e-48	-0.630652	0.0433615	928	TRUE	0.185629	211.073
CD8 Naive/Central memory T cell	rs9295778	HIST1H2BL	ENSG00000185130	6	28684183	T	G	0.83715	0.842809	7.45635e-48	-0.843446	0.0580355	982	TRUE	0.177014	210.786
CD8 Effector memory	rs5760147	GSTT1	ENSG00000184674	22	24334948	A	C	0.36441	0.38437	7.72827e-48	-0.646999	0.0445259	982	TRUE	0.176965	210.715
CD8 Effector memory	rs2294624	TMEM204	ENSG00000131634	16	1586255	G	A	0.12967	0.132861	9.23645e-48	0.926185	0.063793	982	TRUE	0.17672	210.361
CD8 Naive/Central memory T cell	rs6475324	RPS6	ENSG00000137154	9	19361448	G	A	0.08032	0.0990453	9.30117e-48	-1.14477	0.0788508	982	TRUE	0.176711	210.347
CD4 Naive/Central memory T cell	rs1580833	MT2A	ENSG00000125148	16	56644650	C	A	0.30852	0.309285	9.61937e-48	-0.673525	0.0463993	982	TRUE	0.176664	210.28
CD4 Effector memory/TEMRA	rs4670742	AC006369.2	ENSG00000236213	2	37835943	A	G	0.56521	0.58899	1.03641e-47	-0.62734	0.0432329	982	TRUE	0.176562	210.132
CD8 S100B T cell	rs1952013	RPL36AL	ENSG00000165502	14	50087357	C	G	0.76158	0.753141	1.11421e-47	0.729935	0.0503204	981	TRUE	0.17661	209.988
Classic Monocyte	rs367070	LILRA3	ENSG00000170866	19	54800500	A	G	0.22636	0.199091	1.11383e-47	-0.747386	0.0515233	969	TRUE	0.178408	209.983
CD4 Naive/Central memory T cell	rs228614	MANBA	ENSG00000109323	4	103578637	G	A	0.46897	0.465291	1.17088e-47	0.622861	0.042949	982	TRUE	0.176394	209.89
Natural Killer Cell	rs2651838	TSPAN32	ENSG00000064201	11	2319531	A	T	0.56176	0.570034	1.23471e-47	0.626317	0.0431981	928	TRUE	0.184686	209.759
CD4 Naive/Central memory T cell	rs9304600	RABAC1	ENSG00000105404	19	42467973	G	A	0.64934	0.664336	1.31552e-47	0.651072	0.0449191	982	TRUE	0.176234	209.658
CD8 Effector memory	rs2245738	C6orf47-AS1	ENSG00000227198	6	31230221	A	C	0.36507	0.347906	1.43076e-47	-0.645063	0.0445222	982	TRUE	0.176118	209.491
CD8 S100B T cell	rs7077538	PPA1	ENSG00000180817	10	71993094	T	G	0.33168	0.321712	1.47301e-47	0.659852	0.0455492	981	TRUE	0.176226	209.433
CD8 Effector memory	rs345781	FMN1	ENSG00000248905	15	33395917	A	G	0.2301	0.270758	2.14509e-47	0.736595	0.0509376	982	TRUE	0.175561	208.687
CD8 Naive/Central memory T cell	rs4885304	COMMD6	ENSG00000188243	13	76088638	G	A	0.15422	0.138728	2.19153e-47	-0.858352	0.0593635	982	TRUE	0.175531	208.644
CD8 Naive/Central memory T cell	rs13093464	HSPBAP1	ENSG00000169087	3	122507436	G	A	0.78218	0.747998	2.22122e-47	-0.750995	0.0519421	982	TRUE	0.175513	208.618
CD8 Naive/Central memory T cell	rs980406	CTC-524C5.2	ENSG00000263272	17	5338783	G	C	0.23437	0.254512	2.27369e-47	0.731704	0.0506134	982	TRUE	0.175481	208.571
CD4 Naive/Central memory T cell	rs5751775	DDT	ENSG00000099977	22	24266726	T	C	0.61662	0.590268	2.7687e-47	0.636952	0.0441006	982	TRUE	0.175209	208.18
Non-classic Monocyte	rs34481144	IFITM3	ENSG00000142089	11	320836	C	T	0.48886	0.449707	2.82083e-47	-0.633572	0.0438705	932	TRUE	0.182863	208.12
Non-classic Monocyte	rs66906873	ZP3	ENSG00000188372	7	76143806	G	A	0.33869	0.327225	3.02882e-47	-0.668995	0.046339	932	TRUE	0.182762	207.979
CD4 Naive/Central memory T cell	rs7280542	PIGP	ENSG00000185808	21	38444995	A	G	0.65465	0.658362	3.07564e-47	-0.651029	0.0450979	982	TRUE	0.175064	207.971
CD4 Naive/Central memory T cell	rs9595066	SMIM2-AS1	ENSG00000227258	13	44706268	T	C	0.84906	0.825408	3.08656e-47	0.864683	0.0598991	982	TRUE	0.175059	207.964
CD4 Naive/Central memory T cell	rs12501790	GYPE	ENSG00000197465	4	144861741	T	G	0.31435	0.317308	3.2683e-47	-0.666597	0.0461897	982	TRUE	0.17498	207.85
Natural Killer Cell	rs739165	TTC38	ENSG00000075234	22	46684528	C	T	0.10196	0.104466	3.29724e-47	-1.02269	0.0708668	928	TRUE	0.183283	207.808
CD4 Naive/Central memory T cell	rs13008446	FTCDNL1	ENSG00000226124	2	200628500	G	A	0.63699	0.628996	3.4896e-47	-0.643389	0.0445956	982	TRUE	0.17489	207.72
Classic Monocyte	rs80225022	FOLR3	ENSG00000110203	11	71869707	C	T	0.08098	0.0858485	3.82738e-47	1.14045	0.0790839	969	TRUE	0.176693	207.531
Non-classic Monocyte	rs7257666	RPS19	ENSG00000105372	19	42360356	G	A	0.49946	0.496643	4.79845e-47	0.63198	0.0438716	932	TRUE	0.182105	207.065
CD8 Naive/Central memory T cell	rs1972332	TMPRSS11E	ENSG00000087128	4	69302837	C	T	0.44312	0.461565	4.92194e-47	-0.621893	0.0431767	982	TRUE	0.174415	207.037
Natural Killer Cell	rs4470200	LGALS9B	ENSG00000170298	17	20403618	T	A	0.45341	0.449384	5.46053e-47	-0.620278	0.043086	928	TRUE	0.182561	206.806
CD4 Naive/Central memory T cell	rs10845696	RP11-377D9.3	ENSG00000255621	12	13180332	A	G	0.16948	0.178118	5.79544e-47	-0.822844	0.057173	982	TRUE	0.174189	206.713
Natural Killer Cell	rs2848626	TIMM10	ENSG00000134809	11	57283988	C	T	0.75255	0.782045	5.85135e-47	-0.715356	0.0497068	928	TRUE	0.182462	206.669
Dendritic Cell	rs5756736	LGALS2	ENSG00000100079	22	37970189	G	A	0.59761	0.572729	6.24126e-47	-0.63341	0.0440265	968	TRUE	0.176161	206.559
Memory B Cell	rs2848626	TIMM10	ENSG00000134809	11	57283988	C	T	0.75255	0.782045	6.82047e-47	-0.714883	0.0497106	982	TRUE	0.173964	206.389
CD4 Naive/Central memory T cell	rs10835653	ARL14EP	ENSG00000152219	11	30347828	T	C	0.27022	0.291993	7.24495e-47	-0.694509	0.0483079	982	TRUE	0.173881	206.269
CD4 Naive/Central memory T cell	rs35717293	ZNF100	ENSG00000197020	19	21912755	A	G	0.58124	0.553865	7.37324e-47	-0.625086	0.0434827	982	TRUE	0.173856	206.234
CD8 Naive/Central memory T cell	rs6708265	PASK	ENSG00000115687	2	242047750	A	G	0.15939	0.183523	8.25895e-47	-0.84209	0.0586102	982	TRUE	0.173699	206.009
CD8 Naive/Central memory T cell	rs2074219	ELP5	ENSG00000170291	17	7156447	A	G	0.61088	0.646812	1.01081e-46	-0.631664	0.0440072	982	TRUE	0.17342	205.608
Natural Killer Cell	rs11246108	IFITM2	ENSG00000185201	11	350917	G	A	0.29897	0.291223	1.00489e-46	0.672721	0.0468663	928	TRUE	0.181686	205.595
CD8 Effector memory	rs4802995	ZNF600	ENSG00000189190	19	53284720	C	G	0.48571	0.457576	1.08487e-46	0.615999	0.0429305	982	TRUE	0.173322	205.467
CD4 Naive/Central memory T cell	rs73167004	RP5-1042K10.10	ENSG00000229999	22	40732953	G	A	0.18114	0.173129	1.11398e-46	-0.799302	0.0557125	982	TRUE	0.173285	205.414
Plasma Cell	rs1059510	XXbac-BPG299F13.17	ENSG00000272501	6	30457732	T	C	0.66321	0.670049	3.13498e-09	0.311409	0.0525641	643	TRUE	0.0517597	34.989
CD4 Naive/Central memory T cell	rs56352074	CAPG	ENSG00000042493	2	85584988	T	C	0.37188	0.359085	1.32646e-46	0.636459	0.0443996	982	TRUE	0.173043	205.068
CD4 Naive/Central memory T cell	rs9926127	CTD-3037G24.4	ENSG00000259876	16	12569256	A	G	0.267	0.283631	1.37231e-46	0.695218	0.0485067	982	TRUE	0.172996	205
CD4 Naive/Central memory T cell	rs12501769	RP11-1398P2.1	ENSG00000244459	4	1608224	G	A	0.55695	0.526779	1.37615e-46	0.61914	0.0431991	982	TRUE	0.172992	204.995
CD8 S100B T cell	rs2619174	FMN1	ENSG00000248905	15	33402084	C	G	0.22901	0.271004	1.49457e-46	-0.732007	0.0510946	981	TRUE	0.173023	204.83
CD4 Naive/Central memory T cell	rs3095298	SAPCD1-AS1	ENSG00000235663	6	31082932	C	T	0.2587	0.206221	1.78277e-46	-0.701517	0.0490083	982	TRUE	0.172633	204.48
Natural Killer Cell	rs28590359	AC069277.2	ENSG00000189229	3	6543136	G	A	0.17291	0.175978	1.76777e-46	-0.812387	0.0567514	928	TRUE	0.180874	204.473
Naïve/Immature B Cell	rs12588981	RP11-950C14.3	ENSG00000258646	14	75460561	A	G	0.50002	0.52627	1.95187e-46	0.614174	0.0429254	982	TRUE	0.172507	204.3
Non-classic Monocyte	rs2545796	PRR7-AS1	ENSG00000246334	5	176864269	T	C	0.53725	0.49923	2.41403e-46	-0.629334	0.0440305	932	TRUE	0.17979	203.856
CD8 Naive/Central memory T cell	rs10447145	RP11-53O19.3	ENSG00000272335	5	44689796	T	G	0.3669	0.381876	3.30241e-46	0.635697	0.0445437	982	TRUE	0.171777	203.256
Memory B Cell	rs4970736	GSTM3	ENSG00000134202	1	110272645	C	T	0.59654	0.588851	3.93924e-46	-0.624027	0.0437636	982	TRUE	0.171532	202.906
CD4 Naive/Central memory T cell	rs28418648	ESR2	ENSG00000140009	14	64698623	T	C	0.06213	0.0760086	4.01722e-46	1.26813	0.0889438	982	TRUE	0.171504	202.867
CD4 Naive/Central memory T cell	rs11613912	RP11-96H19.1	ENSG00000257261	12	46739740	C	T	0.26941	0.26931	4.19144e-46	0.68986	0.0483953	982	TRUE	0.171445	202.782
CD8 Effector memory	rs11175143	DPY19L2	ENSG00000177990	12	64128976	C	T	0.53431	0.516785	4.20483e-46	0.613555	0.043043	982	TRUE	0.171441	202.776
Non-classic Monocyte	rs10901835	RP11-298J20.3	ENSG00000226899	10	126589712	G	T	0.74901	0.733662	4.21015e-46	0.721964	0.0506485	932	TRUE	0.17899	202.751
CD4 Naive/Central memory T cell	rs36110240	SRD5A3	ENSG00000128039	4	56217015	C	T	0.16123	0.162904	4.74616e-46	0.831806	0.0583887	982	TRUE	0.171272	202.536
CD4 Naive/Central memory T cell	rs6945	TIMM13	ENSG00000099800	19	2426828	G	C	0.49512	0.491854	5.32572e-46	0.6115	0.0429485	982	TRUE	0.171112	202.307
Natural Killer Cell	rs72735627	GCHFR	ENSG00000137880	15	41057507	C	T	0.09969	0.0849245	5.90865e-46	-1.02006	0.07168	928	TRUE	0.179134	202.076
Naïve/Immature B Cell	rs1919692	CNTNAP2	ENSG00000174469	7	148001727	G	A	0.70289	0.691669	6.03778e-46	0.668655	0.0469918	982	TRUE	0.170937	202.057
Dendritic Cell	rs7806458	TMEM176A	ENSG00000002933	7	150476888	G	A	0.63299	0.636295	6.37495e-46	0.637933	0.0448447	968	TRUE	0.172905	201.944
CD8 Effector memory	rs10183655	ACYP2	ENSG00000170634	2	54210781	C	T	0.40767	0.413289	6.8434e-46	-0.621481	0.0437034	982	TRUE	0.170763	201.809
CD8 Effector memory	rs55775354	RBM43	ENSG00000184898	2	152118271	G	A	0.46557	0.434401	7.21208e-46	-0.612104	0.0430551	982	TRUE	0.170689	201.704
CD8 Effector memory	rs67631072	FHL3	ENSG00000183386	1	38461821	C	T	0.53012	0.517524	7.22427e-46	-0.611757	0.0430311	982	TRUE	0.170687	201.701
CD8 Effector memory	rs4879776	NUDT2	ENSG00000164978	9	34337967	G	A	0.15581	0.167277	8.43553e-46	0.841285	0.0592213	982	TRUE	0.170471	201.393
Natural Killer Recruiting Cell	rs2524096	HLA-B	ENSG00000234745	6	31236467	G	T	0.42633	0.442208	8.46545e-46	0.62067	0.0436921	967	TRUE	0.172654	201.38
Natural Killer Cell	rs8049439	TUFM	ENSG00000178952	16	28837515	T	C	0.38443	0.393948	9.38813e-46	0.626913	0.0441541	928	TRUE	0.178464	201.157
Natural Killer Cell	rs7314691	B4GALNT3	ENSG00000139044	12	661981	G	A	0.2626	0.260025	1.07823e-45	0.692609	0.0488145	928	TRUE	0.178263	200.882
CD8 Naive/Central memory T cell	rs62315961	ABCG2	ENSG00000118777	4	88429466	A	G	0.34842	0.391854	1.17344e-45	-0.639422	0.0450849	982	TRUE	0.17001	200.738
CD4 Naive/Central memory T cell	rs4786384	RP11-473M20.9	ENSG00000262370	16	3136919	T	C	0.52496	0.520234	1.25608e-45	0.609907	0.0430182	982	TRUE	0.169915	200.602
Natural Killer Cell	rs58495963	PLOD1	ENSG00000083444	1	12012980	G	A	0.33383	0.333554	1.57976e-45	-0.645196	0.045559	928	TRUE	0.17771	200.123
Plasma Cell	rs2187668	WDR46	ENSG00000227057	6	32605884	C	T	0.13253	0.137111	8.11511e-06	-0.328489	0.0736171	643	TRUE	0.0300351	19.8486
CD8 Effector memory	rs2033066	TPD52	ENSG00000076554	8	81050423	T	C	0.44525	0.446889	1.71148e-45	0.611985	0.0432311	982	TRUE	0.169483	199.988
CD8 Naive/Central memory T cell	rs62215189	SPATC1L	ENSG00000160284	21	47603995	A	G	0.26092	0.244564	1.71825e-45	-0.692603	0.0489269	982	TRUE	0.169478	199.98
CD4 Naive/Central memory T cell	rs33643	RP11-166B2.5	ENSG00000261216	16	11986149	A	G	0.34551	0.361765	1.77543e-45	-0.639496	0.0451827	982	TRUE	0.169432	199.915
CD8 Effector memory	rs2248151	HLA-G	ENSG00000204632	6	29914548	C	T	0.16168	0.158408	1.7895e-45	0.825984	0.058361	982	TRUE	0.169421	199.9
Non-classic Monocyte	rs72629024	PPDPF	ENSG00000125534	20	62152519	C	G	0.15221	0.163335	1.78151e-45	-0.865873	0.0611781	932	TRUE	0.176908	199.887
CD4 Naive/Central memory T cell	rs13421434	VAMP5	ENSG00000168899	2	85807610	C	A	0.12459	0.11623	1.8478e-45	-0.920651	0.0650602	982	TRUE	0.169376	199.836
Natural Killer Cell	rs78547237	KLRC1	ENSG00000134545	12	10594848	C	A	0.83953	0.822498	2.0253e-45	-0.828035	0.058542	928	TRUE	0.17735	199.63
CD4 Naive/Central memory T cell	rs10919993	RP11-92G12.3	ENSG00000260088	1	200627312	C	A	0.41848	0.407622	2.05028e-45	-0.616056	0.0435577	982	TRUE	0.169231	199.629
CD4 Effector memory/TEMRA	rs61841332	PRKCQ-AS1	ENSG00000237943	10	6628224	G	A	0.20677	0.178395	2.38929e-45	-0.749891	0.0530609	982	TRUE	0.169016	199.325
Natural Killer Cell	rs930090	TECR	ENSG00000099797	19	14667417	A	G	0.55633	0.555282	2.43351e-45	-0.611237	0.0432539	928	TRUE	0.177083	199.265
CD4 Effector memory/TEMRA	rs2848626	TIMM10	ENSG00000134809	11	57283988	C	T	0.75255	0.782045	2.47847e-45	-0.703653	0.0497982	982	TRUE	0.168965	199.253
Non-classic Monocyte	rs416867	LILRA3	ENSG00000170866	19	54796630	G	A	0.22328	0.194595	2.52174e-45	-0.745743	0.0527815	932	TRUE	0.176405	199.196
CD4 Naive/Central memory T cell	rs627826	KRT72	ENSG00000170486	12	53026125	T	C	0.26122	0.268494	2.61474e-45	-0.691043	0.0489188	982	TRUE	0.16889	199.146
CD8 Effector memory	rs13197384	AHI1	ENSG00000135541	6	135818897	C	A	0.33622	0.341115	2.84456e-45	-0.642358	0.0454916	982	TRUE	0.168772	198.979
CD4 Effector memory/TEMRA	rs1815205	MZT2A	ENSG00000173272	2	132273621	G	A	0.19553	0.227425	3.06115e-45	0.764885	0.0541887	982	TRUE	0.16867	198.833
CD4 Naive/Central memory T cell	rs10800113	MGST3	ENSG00000143198	1	165571573	A	G	0.56656	0.575839	3.21618e-45	-0.612031	0.0433704	982	TRUE	0.1686	198.735
Natural Killer Cell	rs7077538	PPA1	ENSG00000180817	10	71993094	T	G	0.33168	0.321712	3.29174e-45	0.644115	0.0456493	928	TRUE	0.176644	198.665
Naïve/Immature B Cell	rs9450302	RP1-3J17.3	ENSG00000236016	6	86289673	C	T	0.62172	0.61563	3.70772e-45	-0.624998	0.0443208	982	TRUE	0.168401	198.453
Natural Killer Cell	rs2076172	RPL10A	ENSG00000198755	6	35436925	C	T	0.57405	0.535771	3.75376e-45	-0.612921	0.043467	928	TRUE	0.176453	198.405
CD8 Naive/Central memory T cell	rs614080	GSTP1	ENSG00000084207	11	67347287	G	A	0.50527	0.495119	4.1088e-45	0.605948	0.042992	982	TRUE	0.168257	198.249
Non-classic Monocyte	rs117361304	FAM26F	ENSG00000188820	6	116783619	T	G	0.08559	0.0827071	4.19846e-45	-1.10757	0.0785907	932	TRUE	0.175666	198.184
CD8 Effector memory	rs62224180	YBEY	ENSG00000182362	21	47726332	C	G	0.80904	0.775115	4.36407e-45	-0.77056	0.0546877	982	TRUE	0.168173	198.129
Natural Killer Cell	rs28478097	GTF2H2	ENSG00000145736	5	70309998	C	G	0.61527	0.612088	5.3651e-45	-0.621936	0.0441854	928	TRUE	0.175933	197.695
CD4 Naive/Central memory T cell	rs2881496	XBP1	ENSG00000100219	22	28921265	C	G	0.87087	0.873098	5.48855e-45	-0.902239	0.0641069	982	TRUE	0.167851	197.674
CD4 Effector memory/TEMRA	rs2741159	KRT1	ENSG00000167768	12	53071382	A	C	0.41773	0.38146	6.20191e-45	0.613142	0.0435924	982	TRUE	0.167679	197.431
Naïve/Immature B Cell	rs12355080	PPA1	ENSG00000180817	10	71963608	G	A	0.33088	0.320973	6.30825e-45	0.642615	0.0456917	982	TRUE	0.167656	197.397
Naïve/Immature B Cell	rs27289	ERAP2	ENSG00000164308	5	96346278	G	T	0.56863	0.587219	6.7686e-45	-0.610322	0.043411	982	TRUE	0.167557	197.257
CD4 Effector memory/TEMRA	rs9543961	COMMD6	ENSG00000188243	13	76106054	T	G	0.15431	0.138066	9.42291e-45	-0.835492	0.0595261	982	TRUE	0.167092	196.6
CD8 Effector memory	rs10424998	CFD	ENSG00000197766	19	874647	G	C	0.24473	0.250909	1.05289e-44	0.701666	0.0500195	982	TRUE	0.166936	196.38
Naïve/Immature B Cell	rs2163472	HLA-DPA1	ENSG00000231389	6	32983375	C	T	0.45983	0.459255	1.05456e-44	0.605282	0.043149	982	TRUE	0.166934	196.377
CD4 Naive/Central memory T cell	rs6842621	RP13-578N3.3	ENSG00000246448	4	144501860	C	G	0.75006	0.762026	1.14289e-44	0.69646	0.049669	982	TRUE	0.16682	196.217
CD4 Effector memory/TEMRA	rs7983918	EBPL	ENSG00000123179	13	50266574	A	C	0.56462	0.539467	1.18773e-44	-0.608098	0.0433758	982	TRUE	0.166766	196.141
CD8 Effector memory	rs11761888	CPA5	ENSG00000158525	7	130007381	T	C	0.21233	0.212442	1.28625e-44	0.73697	0.0525895	982	TRUE	0.166654	195.982
Non-classic Monocyte	rs13039536	CST3	ENSG00000101439	20	23612305	A	G	0.22493	0.219926	1.28799e-44	-0.738343	0.0526878	932	TRUE	0.174037	195.958
Classic Monocyte	rs8835	AC016757.3	ENSG00000186235	2	239147036	C	G	0.33963	0.323606	1.41916e-44	-0.639962	0.0456898	969	TRUE	0.168374	195.782
CD8 Effector memory	rs72832958	GSDMA	ENSG00000167914	17	38093881	C	A	0.11049	0.100062	1.45805e-44	0.960819	0.0686067	982	TRUE	0.166478	195.733
Memory B Cell	rs12913296	RP11-111A22.1	ENSG00000259536	15	40844222	G	A	0.45247	0.419695	1.5674e-44	0.604972	0.0432135	982	TRUE	0.166376	195.59
CD8 Effector memory	rs3828362	CCDC58	ENSG00000160124	3	122131777	C	G	0.40884	0.413828	1.70744e-44	0.612258	0.043753	982	TRUE	0.166255	195.42
CD4 Naive/Central memory T cell	rs75965075	RPL14	ENSG00000188846	3	40438120	C	T	0.07415	0.071543	1.89407e-44	1.14824	0.0820981	982	TRUE	0.166109	195.214
CD8 S100B T cell	rs817356	LINC00176	ENSG00000196421	20	62614929	T	C	0.16118	0.190576	1.97177e-44	0.818441	0.0585299	981	TRUE	0.166194	195.134
CD4 Effector memory/TEMRA	rs13294373	CARD9	ENSG00000187796	9	139854256	T	A	0.26421	0.253003	2.35617e-44	0.681662	0.0487926	982	TRUE	0.165801	194.78
CD4 Naive/Central memory T cell	rs73413708	TMEM120B	ENSG00000188735	12	122213144	G	C	0.0889	0.0963813	2.36855e-44	1.05603	0.0755915	982	TRUE	0.165794	194.77
Memory B Cell	rs10901842	RP11-298J20.3	ENSG00000226899	10	126635262	A	G	0.74888	0.735233	2.43975e-44	-0.692954	0.0496097	982	TRUE	0.165752	194.711
CD8 S100B T cell	rs10840244	CTD-2371O3.2	ENSG00000254397	11	9486063	T	G	0.50615	0.50967	2.62023e-44	-0.601134	0.0430518	981	TRUE	0.165793	194.569
Natural Killer Cell	rs1059091	IFITM2	ENSG00000185201	11	309127	A	G	0.32006	0.350724	2.76705e-44	0.643795	0.04612	928	TRUE	0.173537	194.438
Memory B Cell	rs7250800	ZNF607	ENSG00000198182	19	39021754	A	G	0.10721	0.110979	3.03968e-44	0.970327	0.0695453	982	TRUE	0.165442	194.274
Natural Killer Recruiting Cell	rs760462	ITGB2	ENSG00000160255	21	46328099	T	C	0.83624	0.829751	3.64448e-44	-0.815451	0.0584993	967	TRUE	0.16732	193.908
CD8 Effector memory	rs944045	ESR2	ENSG00000140009	14	64701446	T	C	0.06241	0.0756852	4.33194e-44	1.23898	0.0889615	982	TRUE	0.164942	193.571
CD4 Naive/Central memory T cell	rs13227255	CCDC146	ENSG00000135205	7	76843912	A	C	0.16235	0.140792	4.58013e-44	-0.81251	0.0583566	982	TRUE	0.164863	193.46
Classic Monocyte	rs836551	RAC1	ENSG00000136238	7	6441799	G	C	0.48873	0.48688	4.58216e-44	0.603042	0.0433121	969	TRUE	0.166706	193.454
CD4 Naive/Central memory T cell	rs11691509	LPIN1	ENSG00000134324	2	11923179	C	T	0.32156	0.294703	4.97323e-44	0.641259	0.0460764	982	TRUE	0.164747	193.297
Natural Killer Cell	rs7807287	CCZ1	ENSG00000122674	7	6877519	A	G	0.43749	0.445519	5.10034e-44	0.603698	0.0433832	928	TRUE	0.172641	193.224
CD4 Naive/Central memory T cell	rs62143397	NDUFA3	ENSG00000170906	19	54628964	C	G	0.10684	0.10174	6.03693e-44	0.968717	0.0696746	982	TRUE	0.164473	192.912
CD8 Effector memory	rs62215189	SPATC1L	ENSG00000160284	21	47603995	A	G	0.26092	0.244564	6.076e-44	-0.681422	0.0490127	982	TRUE	0.164464	192.899
CD8 Naive/Central memory T cell	rs12932337	RPL13	ENSG00000167526	16	89630630	C	T	0.19855	0.175316	7.46642e-44	-0.74942	0.0539608	982	TRUE	0.164172	192.49
Classic Monocyte	rs60617111	TREML1	ENSG00000161911	6	41355505	G	A	0.14118	0.155035	8.83937e-44	-0.863062	0.0621976	969	TRUE	0.165768	192.149
CD8 Naive/Central memory T cell	rs67509210	BTN3A2	ENSG00000186470	6	26354100	G	T	0.12812	0.101832	1.01014e-43	-0.893198	0.0644138	982	TRUE	0.163744	191.89
CD8 Naive/Central memory T cell	rs6742042	ACYP2	ENSG00000170634	2	54218703	T	C	0.40687	0.414844	1.018e-43	-0.607668	0.0438243	982	TRUE	0.163733	191.874
CD4 Effector memory/TEMRA	rs3815296	PASK	ENSG00000115687	2	242050546	A	G	0.15949	0.183462	1.17733e-43	-0.814769	0.0588045	982	TRUE	0.163527	191.586
CD4 Naive/Central memory T cell	rs1008982	MGMT	ENSG00000170430	10	131445731	T	C	0.38782	0.380151	1.20732e-43	-0.612163	0.0441875	982	TRUE	0.163491	191.536
CD4 Naive/Central memory T cell	rs12883273	RP11-596D21.1	ENSG00000257831	14	31743604	T	C	0.39036	0.393255	1.35924e-43	-0.611098	0.0441377	982	TRUE	0.163323	191.3
CD8 Effector memory	rs11231746	PRDX5	ENSG00000126432	11	64070940	T	C	0.32945	0.300323	1.47876e-43	-0.634012	0.0458128	982	TRUE	0.163203	191.133
CD4 Naive/Central memory T cell	rs1528455	AC093375.1	ENSG00000226383	2	157169947	C	T	0.27252	0.284663	1.54371e-43	-0.66913	0.0483612	982	TRUE	0.163142	191.048
CD4 Naive/Central memory T cell	rs2104175	PLGRKT	ENSG00000107020	9	5383460	C	G	0.63948	0.665938	1.56525e-43	-0.62046	0.0448468	982	TRUE	0.163123	191.02
CD4 Naive/Central memory T cell	rs2854319	EVI2A	ENSG00000126860	17	29694054	G	C	0.63654	0.604912	1.69353e-43	0.619141	0.0447698	982	TRUE	0.163011	190.864
Natural Killer Cell	rs138616686	NQO2	ENSG00000124588	6	3003970	A	G	0.27861	0.278842	2.11884e-43	-0.663572	0.0480386	928	TRUE	0.170545	190.396
CD8 Effector memory	rs8080959	C17orf50	ENSG00000154768	17	34140454	G	A	0.16893	0.191777	2.29393e-43	-0.793664	0.0574803	982	TRUE	0.16258	190.261
CD4 Naive/Central memory T cell	rs3850765	PLEKHA1	ENSG00000107679	10	124139910	T	C	0.59415	0.613258	2.39806e-43	-0.605462	0.0438601	982	TRUE	0.162517	190.173
Natural Killer Cell	rs10039522	CAST	ENSG00000153113	5	95990869	G	A	0.16043	0.169079	2.64446e-43	0.80974	0.0586881	928	TRUE	0.170218	189.956
CD4 Naive/Central memory T cell	rs4768697	RP11-446N19.1	ENSG00000272369	12	46748965	C	G	0.26633	0.257776	2.67733e-43	0.67225	0.0487263	982	TRUE	0.16236	189.954
Naïve/Immature B Cell	rs58761508	AHI1	ENSG00000135541	6	135835901	A	G	0.65285	0.645319	2.69928e-43	0.624179	0.0452439	982	TRUE	0.162349	189.938
Naïve/Immature B Cell	rs4147596	MGST3	ENSG00000143198	1	165601365	T	C	0.48706	0.477733	2.7867e-43	-0.594408	0.0430931	982	TRUE	0.162303	189.875
CD8 Naive/Central memory T cell	rs4507641	WBSCR27	ENSG00000165171	7	73196890	C	T	0.24837	0.278488	2.85042e-43	-0.68756	0.0498524	982	TRUE	0.162271	189.83
CD4 Naive/Central memory T cell	rs35188965	SLC12A7	ENSG00000113504	5	1104938	C	T	0.58692	0.555959	2.92685e-43	-0.603256	0.0437458	982	TRUE	0.162234	189.777
CD8 S100B T cell	rs3117339	ZKSCAN3	ENSG00000189298	6	29211442	C	T	0.10043	0.0768864	2.92801e-43	0.988687	0.071696	981	TRUE	0.162372	189.776
CD4 Naive/Central memory T cell	rs6974182	WBSCR27	ENSG00000165171	7	73242977	T	C	0.75786	0.7255	2.94763e-43	-0.693371	0.0502825	982	TRUE	0.162224	189.763
CD4 Naive/Central memory T cell	rs10429821	RP5-827C21.4	ENSG00000231663	1	234512471	T	C	0.44531	0.457006	3.06871e-43	0.597522	0.0433408	982	TRUE	0.162166	189.683
CD8 Naive/Central memory T cell	rs77766201	RPL11	ENSG00000142676	1	24006446	G	A	0.14849	0.156021	3.0946e-43	-0.835122	0.0605775	982	TRUE	0.162154	189.667
CD4 Naive/Central memory T cell	rs28366319	HLA-DRB5	ENSG00000198502	6	32561495	G	A	0.35477	0.284339	3.27174e-43	0.620509	0.0450232	982	TRUE	0.162075	189.556
CD8 Effector memory	rs1611726	HCG14	ENSG00000224157	6	29830706	A	G	0.38588	0.387019	3.28846e-43	0.609839	0.0442502	982	TRUE	0.162068	189.546
CD4 Naive/Central memory T cell	rs11191967	GSTO1	ENSG00000148834	10	106003861	C	T	0.29099	0.308408	3.46551e-43	0.653423	0.0474257	982	TRUE	0.161993	189.442
CD8 Effector memory	rs7261284	CPNE1	ENSG00000214078	20	34244104	T	A	0.09472	0.106791	3.72015e-43	-1.01321	0.0735668	982	TRUE	0.161893	189.301
CD8 Effector memory	rs6796	KDELR2	ENSG00000136240	7	6502367	T	C	0.28939	0.26874	3.8722e-43	-0.654144	0.0475057	982	TRUE	0.161835	189.222
Natural Killer Cell	rs11043192	TMEM120B	ENSG00000188735	12	122209613	G	A	0.088	0.0973976	4.46443e-43	1.0464	0.0760492	928	TRUE	0.169445	188.917
CD4 Naive/Central memory T cell	rs10793289	KCTD21-AS1	ENSG00000246174	11	77850517	C	A	0.46452	0.46469	5.40071e-43	-0.593839	0.0432016	982	TRUE	0.161362	188.561
CD8 Naive/Central memory T cell	rs4952148	LCLAT1	ENSG00000172954	2	30777908	T	G	0.25467	0.222159	5.4816e-43	0.679749	0.0494554	982	TRUE	0.16134	188.531
CD4 Naive/Central memory T cell	rs4803966	AC011484.1	ENSG00000204850	19	46996928	C	A	0.1697	0.14595	5.50382e-43	0.788941	0.057401	982	TRUE	0.161335	188.523
CD4 Naive/Central memory T cell	rs4951181	LAX1	ENSG00000122188	1	203738781	A	G	0.5947	0.562304	5.87606e-43	0.603018	0.0438889	982	TRUE	0.161241	188.393
Natural Killer Cell	rs35452897	SIDT1-AS1	ENSG00000239453	3	113282075	C	T	0.21762	0.214875	6.30654e-43	0.717237	0.0522214	928	TRUE	0.168933	188.231
CD8 Effector memory	rs12389	CTA-29F11.1	ENSG00000260708	22	47158179	G	A	0.36172	0.339205	6.5492e-43	-0.615815	0.0448459	982	TRUE	0.161087	188.178
CD8 Naive/Central memory T cell	rs2139809	GCC2	ENSG00000135968	2	109045638	T	C	0.58892	0.591592	7.17585e-43	0.60112	0.0437969	982	TRUE	0.160957	187.997
Natural Killer Cell	rs11601593	PRDM11	ENSG00000019485	11	44505619	C	T	0.4795	0.485433	7.36565e-43	0.591961	0.0431356	928	TRUE	0.168703	187.923
Non-classic Monocyte	rs2670107	KCNMA1	ENSG00000156113	10	79318838	T	C	0.49166	0.464413	7.95875e-43	0.60492	0.0440979	932	TRUE	0.167987	187.771
Non-classic Monocyte	rs1130034	HLA-DQB1	ENSG00000179344	6	32605274	T	C	0.6043	0.513582	8.08761e-43	-0.618394	0.045084	932	TRUE	0.167963	187.739
CD4 Naive/Central memory T cell	rs6658922	LEPROT	ENSG00000213625	1	65901208	G	A	0.40598	0.406067	8.38823e-43	-0.601831	0.0438849	982	TRUE	0.160734	187.687
Natural Killer Cell	rs441346	PLTP	ENSG00000100979	20	44539492	G	C	0.5445	0.556929	9.17114e-43	-0.593196	0.0432757	928	TRUE	0.168378	187.487
CD8 Effector memory	rs61065803	ARL16	ENSG00000214087	17	79638049	A	C	0.16739	0.164752	9.67611e-43	-0.791123	0.0577315	982	TRUE	0.16053	187.403
Natural Killer Cell	rs10902119	ATHL1	ENSG00000142102	11	288115	T	C	0.40411	0.385109	9.87297e-43	0.601803	0.0439208	928	TRUE	0.168269	187.341
CD4 Naive/Central memory T cell	rs10892230	AMICA1	ENSG00000160593	11	118126682	C	A	0.18837	0.200077	1.09229e-42	0.754903	0.0551238	982	TRUE	0.160357	187.163
CD4 Naive/Central memory T cell	rs707578	RP4-564F22.5	ENSG00000224635	20	37055875	T	C	0.81331	0.784863	1.18143e-42	0.757223	0.0553162	982	TRUE	0.160245	187.007
CD4 Naive/Central memory T cell	rs41292543	UQCRH	ENSG00000173660	1	46774783	A	G	0.09526	0.100939	1.29511e-42	-1.00462	0.0734249	982	TRUE	0.160114	186.824
CD4 Naive/Central memory T cell	rs4806187	COX6B1	ENSG00000126267	19	36149761	A	G	0.48101	0.516307	1.35707e-42	-0.590154	0.0431434	982	TRUE	0.160047	186.732
CD4 Naive/Central memory T cell	rs4947641	FIGNL1	ENSG00000132436	7	50489038	C	T	0.49265	0.483292	1.46836e-42	0.589568	0.0431186	982	TRUE	0.159934	186.575
Memory B Cell	rs2163472	HLA-DPA1	ENSG00000231389	6	32983375	C	T	0.45983	0.459255	1.48719e-42	0.59138	0.043254	982	TRUE	0.159916	186.55
Natural Killer Cell	rs10274	CORO1B	ENSG00000172725	11	67202826	G	A	0.41543	0.40696	1.55987e-42	-0.597947	0.0437455	928	TRUE	0.16759	186.433
CD4 Naive/Central memory T cell	rs4396513	RP11-692C24.1	ENSG00000258954	15	92217321	A	G	0.28904	0.28089	1.62525e-42	-0.649894	0.0475562	982	TRUE	0.159789	186.374
CD8 Naive/Central memory T cell	rs7803490	ZC3HAV1	ENSG00000105939	7	138730361	T	C	0.51047	0.504604	1.70194e-42	-0.589213	0.0431265	982	TRUE	0.159723	186.282
Natural Killer Cell	rs7578855	RAMP1	ENSG00000132329	2	238801297	C	T	0.61729	0.62219	1.72763e-42	-0.605949	0.044355	928	TRUE	0.167438	186.23
Classic Monocyte	rs658642	SNHG8	ENSG00000269893	4	119200274	C	T	0.40629	0.380952	1.75232e-42	0.603271	0.0441623	969	TRUE	0.161478	186.219
CD4 Naive/Central memory T cell	rs6424144	SRSF10	ENSG00000188529	1	24375663	G	A	0.49877	0.472128	1.82576e-42	-0.588885	0.0431187	982	TRUE	0.159622	186.143
CD4 Effector memory/TEMRA	rs2894251	HCG25	ENSG00000232940	6	32343236	A	G	0.12764	0.100986	1.86833e-42	-0.882287	0.0646097	982	TRUE	0.159589	186.097
CD8 Naive/Central memory T cell	rs9271853	HLA-DRB5	ENSG00000198502	6	32595117	C	T	0.35397	0.442686	1.90207e-42	0.615607	0.0450851	982	TRUE	0.159564	186.061
CD4 Effector memory/TEMRA	rs596002	CTSW	ENSG00000172543	11	65645354	A	G	0.80452	0.800169	2.14164e-42	0.741898	0.0543686	982	TRUE	0.159394	185.826
Memory B Cell	rs12506596	ARHGAP24	ENSG00000138639	4	86521985	G	A	0.28401	0.303188	2.20469e-42	-0.652352	0.0478139	982	TRUE	0.159353	185.768
CD8 Effector memory	rs35452897	SIDT1-AS1	ENSG00000239453	3	113282075	C	T	0.21762	0.214875	2.42239e-42	0.7126	0.052256	982	TRUE	0.159218	185.581
CD8 S100B T cell	rs1580833	MT2A	ENSG00000125148	16	56644650	C	A	0.30852	0.309285	2.57743e-42	-0.636712	0.0467065	981	TRUE	0.159265	185.458
CD4 Effector memory/TEMRA	rs9657360	NAPRT1	ENSG00000147813	8	144676862	C	T	0.79196	0.777626	2.71104e-42	0.724004	0.0531243	982	TRUE	0.159056	185.358
Classic Monocyte	rs710951	STXBP2	ENSG00000076944	19	7710269	A	G	0.62435	0.63397	2.70659e-42	0.610516	0.0447966	969	TRUE	0.160849	185.356
CD4 Naive/Central memory T cell	rs6965504	CRYGN	ENSG00000127377	7	151138704	T	C	0.33672	0.376933	2.8324e-42	0.621714	0.0456294	982	TRUE	0.158994	185.271
CD8 Naive/Central memory T cell	rs35533015	SEPT2	ENSG00000168385	2	242191689	G	A	0.09781	0.0889282	2.92577e-42	0.988928	0.0725929	982	TRUE	0.158947	185.206
CD4 Naive/Central memory T cell	rs7597959	ICA1L	ENSG00000163596	2	203637873	A	T	0.59853	0.58129	3.21427e-42	-0.599014	0.0439932	982	TRUE	0.158812	185.02
Memory B Cell	rs7730091	SCGB3A1	ENSG00000161055	5	179690401	C	T	0.36684	0.353434	3.24011e-42	0.609248	0.0447467	982	TRUE	0.158801	185.004
CD4 Naive/Central memory T cell	rs8113	C9orf78	ENSG00000136819	9	132589606	T	C	0.24478	0.243286	3.35823e-42	-0.682793	0.0501579	982	TRUE	0.15875	184.933
CD4 Naive/Central memory T cell	rs7521548	RPL11	ENSG00000142676	1	24010230	G	A	0.85148	0.837358	3.67984e-42	0.825164	0.0606462	982	TRUE	0.158619	184.751
CD4 Naive/Central memory T cell	rs909033	C4orf32	ENSG00000174749	4	113097758	G	T	0.35354	0.378981	3.80152e-42	-0.613706	0.0451129	982	TRUE	0.158572	184.686
Natural Killer Cell	rs897804	PRDX2	ENSG00000167815	19	12876964	G	C	0.39645	0.384971	4.00693e-42	0.599637	0.0440911	928	TRUE	0.166186	184.56
Natural Killer Cell	rs3766383	TSTD1	ENSG00000215845	1	161008572	C	A	0.12637	0.155236	4.27441e-42	-0.882503	0.0649127	928	TRUE	0.16609	184.432
CD4 Naive/Central memory T cell	rs12196777	RP1-40E16.12	ENSG00000272277	6	3064523	C	T	0.57805	0.546535	4.81094e-42	-0.593386	0.0436745	982	TRUE	0.158234	184.219
Natural Killer Cell	rs11647760	LA16c-358B7.3	ENSG00000261505	16	1367610	C	A	0.59304	0.61044	5.17668e-42	-0.596317	0.0439075	928	TRUE	0.165805	184.052
Natural Killer Cell	rs77766201	RPL11	ENSG00000142676	1	24006446	G	A	0.14849	0.156021	5.23223e-42	-0.823813	0.0606618	928	TRUE	0.165789	184.03
CD8 Effector memory	rs72764630	NSA2	ENSG00000164346	5	73997524	A	T	0.13233	0.133462	5.31139e-42	0.864438	0.0636584	982	TRUE	0.158092	184.023
CD8 Naive/Central memory T cell	rs12281805	RP11-677M14.3	ENSG00000250073	11	124771763	A	G	0.39208	0.364767	5.52428e-42	-0.599854	0.0441835	982	TRUE	0.158035	183.944
Naïve/Immature B Cell	rs2673023	LIMD1	ENSG00000144791	3	45711367	T	C	0.74267	0.77142	5.6378e-42	-0.669838	0.0493437	982	TRUE	0.158006	183.904
Naïve/Immature B Cell	rs2082020	RP11-455J20.3	ENSG00000273240	2	191014587	C	T	0.58561	0.575285	6.30222e-42	-0.59411	0.0437915	982	TRUE	0.157846	183.683
CD4 Effector memory/TEMRA	rs2711970	TMEM156	ENSG00000121895	4	39025844	T	C	0.646	0.659085	6.67499e-42	0.611836	0.0451121	982	TRUE	0.157764	183.569
Natural Killer Cell	rs453184	RNASET2	ENSG00000026297	6	167387404	A	C	0.53453	0.506206	6.67939e-42	-0.58657	0.0432493	928	TRUE	0.165424	183.546
CD8 Naive/Central memory T cell	rs11678521	RP11-474G23.2	ENSG00000273275	2	68533154	A	T	0.50523	0.51737	7.61478e-42	0.584824	0.0431512	982	TRUE	0.157574	183.307
Natural Killer Cell	rs56406401	KCTD10	ENSG00000110906	12	109900538	T	C	0.08075	0.0609178	7.66795e-42	1.07317	0.0791867	928	TRUE	0.165218	183.272
Classic Monocyte	rs12377780	FCN1	ENSG00000085265	9	137808961	C	A	0.33469	0.328457	8.05338e-42	0.623239	0.0459996	969	TRUE	0.15927	183.191
Memory B Cell	rs965951	CCT8	ENSG00000156261	21	30432557	G	A	0.12179	0.115969	8.86002e-42	0.893393	0.065973	982	TRUE	0.157357	183.007
CD4 Naive/Central memory T cell	rs2317134	CCDC66	ENSG00000180376	3	56648363	T	C	0.47674	0.489821	9.11658e-42	0.584907	0.0431994	982	TRUE	0.157315	182.95
Natural Killer Recruiting Cell	rs6125037	SULF2	ENSG00000196562	20	46143709	A	G	0.39636	0.402864	9.13919e-42	0.600874	0.0443793	967	TRUE	0.159363	182.939
Natural Killer Cell	rs6883278	NSA2	ENSG00000164346	5	74070053	T	A	0.13488	0.139313	1.23846e-41	0.853919	0.0631729	928	TRUE	0.164501	182.32
CD4 Effector memory/TEMRA	rs835044	NDUFA12	ENSG00000184752	12	95397552	T	C	0.65179	0.673791	1.25589e-41	-0.612243	0.0452972	982	TRUE	0.156854	182.314
CD8 Effector memory	rs10223369	NQO2	ENSG00000124588	6	3018174	T	C	0.70808	0.678195	1.34234e-41	-0.641331	0.0474665	982	TRUE	0.156759	182.182
Naïve/Immature B Cell	rs5760147	GSTT1	ENSG00000184674	22	24334948	A	C	0.36441	0.38437	1.38602e-41	-0.605763	0.0448418	982	TRUE	0.156712	182.118
CD4 Naive/Central memory T cell	rs7563410	TTC32	ENSG00000183891	2	20096936	C	A	0.08221	0.0885433	1.46174e-41	1.06105	0.0785677	982	TRUE	0.156636	182.013
CD8 Effector memory	rs2520256	COG5	ENSG00000164597	7	107162515	C	T	0.22397	0.229997	1.52502e-41	0.69895	0.051767	982	TRUE	0.156575	181.929
Natural Killer Cell	rs1683590	APC2	ENSG00000115266	19	869496	A	G	0.27648	0.294734	1.68763e-41	0.651186	0.0482561	928	TRUE	0.164038	181.706
CD4 Naive/Central memory T cell	rs174538	TMEM258	ENSG00000134825	11	61560081	G	A	0.30369	0.297659	1.74195e-41	0.633253	0.0469353	982	TRUE	0.156383	181.665
CD4 Naive/Central memory T cell	rs11692669	TSGA10	ENSG00000135951	2	99750346	C	A	0.62393	0.608469	1.81581e-41	0.601038	0.0445577	982	TRUE	0.156323	181.582
Naïve/Immature B Cell	rs5770622	RP1-29C18.10	ENSG00000212939	22	50051548	T	G	0.68218	0.654666	1.91741e-41	-0.625095	0.046355	982	TRUE	0.156245	181.474
CD8 Effector memory	rs17184588	PNRC2	ENSG00000189266	1	24365512	T	C	0.49783	0.470065	1.93882e-41	-0.582098	0.0431691	982	TRUE	0.156229	181.452
Non-classic Monocyte	rs1670737	RP11-1143G9.4	ENSG00000257764	12	69774877	G	A	0.53956	0.538913	2.05919e-41	0.597216	0.0443048	932	TRUE	0.163152	181.313
Non-classic Monocyte	rs28681202	CD151	ENSG00000177697	11	834098	C	T	0.72177	0.689575	2.0799e-41	0.664224	0.0492786	932	TRUE	0.163137	181.293
CD8 Naive/Central memory T cell	rs11144225	NMRK1	ENSG00000106733	9	77707300	A	T	0.42368	0.38996	2.36996e-41	-0.588406	0.0436848	982	TRUE	0.155939	181.053
Classic Monocyte	rs2424582	CST3	ENSG00000101439	20	23622550	G	A	0.78772	0.786387	2.38909e-41	0.715334	0.0531107	969	TRUE	0.157689	181.033
Natural Killer Cell	rs1061156	HLA-G	ENSG00000204632	6	29913266	G	T	0.15927	0.156406	2.48622e-41	0.79438	0.0589925	928	TRUE	0.163457	180.937
Natural Killer Cell	rs3881296	DDX11	ENSG00000013573	12	31237700	G	A	0.4447	0.448691	2.61499e-41	-0.584813	0.0434415	928	TRUE	0.163382	180.837
Classic Monocyte	rs474669	MAK	ENSG00000111837	6	10765180	T	C	0.77563	0.786849	2.69242e-41	0.700778	0.0520641	969	TRUE	0.157515	180.795
CD4 Naive/Central memory T cell	rs4888212	AC009120.10	ENSG00000261248	16	74360410	G	C	0.32101	0.304897	2.87149e-41	-0.622186	0.0462415	982	TRUE	0.155662	180.672
CD8 Effector memory	rs8110371	UBA52	ENSG00000221983	19	18667272	A	C	0.59689	0.587542	2.89627e-41	-0.592152	0.0440114	982	TRUE	0.155649	180.655
CD4 Naive/Central memory T cell	rs2293449	FKBP11	ENSG00000134285	12	49318546	G	A	0.44983	0.467955	2.9538e-41	-0.583817	0.0433966	982	TRUE	0.155621	180.616
CD8 Effector memory	rs36040835	SNRPD2	ENSG00000125743	19	46201213	T	G	0.20054	0.205051	3.33809e-41	-0.724911	0.0539207	982	TRUE	0.155444	180.374
CD4 Naive/Central memory T cell	rs2327582	CTA-212D2.2	ENSG00000232876	6	135383995	G	A	0.36253	0.360795	3.58119e-41	-0.603572	0.0449126	982	TRUE	0.155343	180.234
Non-classic Monocyte	rs11623078	BEGAIN	ENSG00000183092	14	100964549	C	T	0.37875	0.395011	3.58322e-41	0.611972	0.0455378	932	TRUE	0.162323	180.213
CD4 Naive/Central memory T cell	rs11191421	C10orf32	ENSG00000166275	10	104623053	C	G	0.23211	0.235679	3.81078e-41	-0.687067	0.051143	982	TRUE	0.155253	180.111
CD4 Naive/Central memory T cell	rs6534309	ANXA5	ENSG00000164111	4	122609929	T	C	0.09175	0.076178	4.02897e-41	1.00454	0.0747979	982	TRUE	0.155172	180
CD4 SOX4 T cell	rs4519980	RNGTT	ENSG00000111880	6	88592819	A	G	0.59892	0.588636	5.47763e-41	-0.62839	0.0468692	857	TRUE	0.173384	179.337
Memory B Cell	rs3118207	CHI3L2	ENSG00000064886	1	111768576	G	A	0.35874	0.363135	5.68046e-41	-0.603554	0.0450258	982	TRUE	0.154676	179.318
Natural Killer Cell	rs17182002	FGFR1	ENSG00000077782	8	38327630	C	A	0.40236	0.389652	5.81241e-41	0.590263	0.0440399	928	TRUE	0.162182	179.251
Plasma Cell	rs558702	VARS2	ENSG00000137411	6	31870326	G	A	0.11896	0.0926086	4.81504e-33	0.888597	0.0742055	643	TRUE	0.182346	142.95
CD4 Effector memory/TEMRA	rs6836854	RPS3A	ENSG00000145425	4	151742349	C	T	0.94667	0.92587	6.16644e-41	1.28783	0.0961171	982	TRUE	0.154557	179.155
CD8 Naive/Central memory T cell	rs13242965	CRYGN	ENSG00000127377	7	151135829	G	C	0.33325	0.374361	6.27377e-41	-0.613817	0.0458166	982	TRUE	0.154532	179.121
CD4 Naive/Central memory T cell	rs10764048	RP11-324I22.4	ENSG00000271335	10	35857000	A	G	0.32637	0.343471	6.40313e-41	0.617014	0.0460604	982	TRUE	0.154502	179.08
Natural Killer Cell	rs2016580	CHCHD2	ENSG00000106153	7	56184642	C	T	0.19765	0.172144	6.72189e-41	-0.726313	0.0542343	928	TRUE	0.161963	178.963
Memory B Cell	rs6456059	RP11-514O12.4	ENSG00000249141	6	166628329	C	T	0.52868	0.526101	7.0531e-41	-0.579288	0.0432673	982	TRUE	0.154362	178.889
Natural Killer Cell	rs2545225	ZNF85	ENSG00000105750	19	21042460	A	G	0.14149	0.131829	7.11698e-41	0.829647	0.0619699	928	TRUE	0.161877	178.849
CD4 Effector memory/TEMRA	rs12120833	RPS8	ENSG00000142937	1	45241285	C	G	0.15012	0.124176	7.42841e-41	-0.809351	0.0604683	982	TRUE	0.154287	178.786
CD4 Naive/Central memory T cell	rs1962053	AC021860.1	ENSG00000196355	4	38612357	A	C	0.22004	0.200416	7.88857e-41	0.697615	0.0521377	982	TRUE	0.1542	178.666
CD4 Naive/Central memory T cell	rs6836854	RPS3A	ENSG00000145425	4	151742349	C	T	0.94667	0.92587	7.91187e-41	1.28621	0.0961289	982	TRUE	0.154196	178.661
Dendritic Cell	rs2247781	RPL12	ENSG00000197958	9	130208924	T	C	0.58415	0.592054	8.16558e-41	0.590124	0.0441126	968	TRUE	0.156032	178.593
CD8 Effector memory	rs2534711	TAPBPL	ENSG00000139192	12	6570821	T	G	0.29203	0.304527	9.75358e-41	0.634913	0.0475076	982	TRUE	0.153892	178.245
CD8 Naive/Central memory T cell	rs2711224	CCZ1B	ENSG00000146574	7	6861880	G	C	0.4589	0.47376	1.00982e-40	-0.579243	0.0433504	982	TRUE	0.153842	178.176
Non-classic Monocyte	rs8111849	VSTM1	ENSG00000189068	19	54566176	T	C	0.2161	0.221943	1.07833e-40	0.717265	0.0536996	932	TRUE	0.16067	178.026
Classic Monocyte	rs4233366	FCER1G	ENSG00000158869	1	161159147	C	T	0.25103	0.27567	1.10491e-40	0.669435	0.0501255	969	TRUE	0.155453	177.993
CD4 Effector memory/TEMRA	rs7843362	MYOM2	ENSG00000036448	8	2068034	T	C	0.16641	0.199014	1.1749e-40	0.774388	0.058004	982	TRUE	0.153622	177.876
CD8 S100B T cell	rs7601944	SH3YL1	ENSG00000035115	2	229456	A	G	0.35411	0.333308	1.18893e-40	-0.603326	0.0451939	981	TRUE	0.153738	177.852
Dendritic Cell	rs2524096	HLA-B	ENSG00000234745	6	31236467	G	T	0.42633	0.442208	1.42976e-40	0.586456	0.0439755	968	TRUE	0.155211	177.481
CD4 Effector memory/TEMRA	rs12932337	RPL13	ENSG00000167526	16	89630630	C	T	0.19855	0.175316	1.44312e-40	-0.722265	0.054162	982	TRUE	0.153324	177.468
CD4 Effector memory/TEMRA	rs7280620	COL18A1	ENSG00000182871	21	46899723	T	C	0.0691	0.0737604	1.47284e-40	1.13588	0.0851886	982	TRUE	0.153294	177.427
CD8 Naive/Central memory T cell	rs4903231	NPC2	ENSG00000119655	14	74962233	G	A	0.58845	0.596689	1.50872e-40	-0.585336	0.0439047	982	TRUE	0.153259	177.379
CD8 Effector memory	rs6819988	TMEM156	ENSG00000121895	4	39038665	C	T	0.57005	0.574315	1.51878e-40	0.581823	0.0436429	982	TRUE	0.15325	177.366
Memory B Cell	rs8015259	WARS	ENSG00000140105	14	100795338	G	C	0.2585	0.247536	1.58307e-40	0.657777	0.0493516	982	TRUE	0.15319	177.284
Memory B Cell	rs8049439	TUFM	ENSG00000178952	16	28837515	T	C	0.38443	0.393948	1.69995e-40	0.591779	0.0444176	982	TRUE	0.153086	177.142
CD8 Naive/Central memory T cell	rs4793870	HOXB2	ENSG00000173917	17	46581184	T	C	0.64545	0.628488	1.88593e-40	0.601459	0.0451705	982	TRUE	0.152935	176.936
CD8 Effector memory	rs11145844	SNHG7	ENSG00000233016	9	139613998	C	T	0.11091	0.114783	1.89696e-40	-0.916231	0.0688126	982	TRUE	0.152927	176.925
CD4 Naive/Central memory T cell	rs9645838	GLTP	ENSG00000139433	12	110291572	A	G	0.5801	0.548506	1.90573e-40	-0.582946	0.0437827	982	TRUE	0.15292	176.916
CD4 Effector memory/TEMRA	rs2097433	GSTT1	ENSG00000184674	22	24296894	A	G	0.5679	0.533831	2.01485e-40	0.580632	0.0436225	982	TRUE	0.152839	176.805
CD4 Naive/Central memory T cell	rs34004615	TLK1	ENSG00000198586	2	171843623	G	A	0.35672	0.352063	2.02508e-40	-0.600419	0.0451104	982	TRUE	0.152832	176.795
Naïve/Immature B Cell	rs2239389	TRPM2	ENSG00000142185	21	45174326	C	T	0.57273	0.563412	2.03372e-40	-0.58141	0.0436832	982	TRUE	0.152826	176.787
CD8 Naive/Central memory T cell	rs17135718	RPS2	ENSG00000140988	16	2014834	A	G	0.12494	0.115075	2.04555e-40	0.869813	0.0653541	982	TRUE	0.152817	176.775
Naïve/Immature B Cell	rs2074218	ELP5	ENSG00000170291	17	7156186	A	G	0.60201	0.613489	2.07636e-40	-0.587522	0.0441476	982	TRUE	0.152795	176.745
CD4 Naive/Central memory T cell	rs10869496	OSTF1	ENSG00000134996	9	77700084	C	A	0.41142	0.385356	2.11649e-40	-0.584352	0.0439141	982	TRUE	0.152768	176.707
CD8 Naive/Central memory T cell	rs11643225	PRKCB	ENSG00000166501	16	24046655	G	T	0.05151	0.0531876	2.21919e-40	1.30062	0.0977682	982	TRUE	0.152699	176.613
Natural Killer Recruiting Cell	rs34481144	IFITM3	ENSG00000142089	11	320836	C	T	0.48886	0.449707	2.22339e-40	-0.57862	0.0434954	967	TRUE	0.154698	176.604
CD8 Effector memory	rs9424513	NTPCR	ENSG00000135778	1	233074916	T	C	0.2325	0.225054	2.29535e-40	0.680438	0.0511583	982	TRUE	0.15265	176.546
CD8 Naive/Central memory T cell	rs12141236	CCT3	ENSG00000163468	1	156302575	A	C	0.29347	0.280443	2.33282e-40	-0.631184	0.0474595	982	TRUE	0.152626	176.514
CD8 Effector memory	rs10270221	ZC3HAV1	ENSG00000105939	7	138734838	A	G	0.50941	0.504958	2.35054e-40	-0.574901	0.0432294	982	TRUE	0.152615	176.499
CD4 Effector memory/TEMRA	rs4970777	GSTM3	ENSG00000134202	1	110283785	C	T	0.58415	0.579843	2.36209e-40	0.583102	0.0438473	982	TRUE	0.152608	176.489
Memory B Cell	rs12496372	HSPBAP1	ENSG00000169087	3	122473431	C	G	0.78073	0.744995	2.47843e-40	-0.694429	0.0522328	982	TRUE	0.152538	176.394
CD8 Naive/Central memory T cell	rs4660306	CCDC163P	ENSG00000236624	1	45978675	T	C	0.66006	0.685602	2.68063e-40	-0.606318	0.0456255	982	TRUE	0.152424	176.238
CD4 Naive/Central memory T cell	rs28372939	THAP7-AS1	ENSG00000230513	22	21356824	G	A	0.20298	0.205174	2.6944e-40	-0.714036	0.0537329	982	TRUE	0.152416	176.228
Memory B Cell	rs161953	CTD-2007H13.3	ENSG00000248489	5	98256905	T	C	0.27514	0.268987	2.74888e-40	-0.643033	0.0483951	982	TRUE	0.152387	176.189
CD4 Naive/Central memory T cell	rs147027077	DHRS4	ENSG00000157326	14	24478799	A	T	0.06709	0.070465	2.91971e-40	1.1475	0.0863912	982	TRUE	0.1523	176.069
Classic Monocyte	rs158366	RPS9	ENSG00000170889	19	54705317	C	G	0.39497	0.390129	3.24039e-40	-0.590535	0.0444853	969	TRUE	0.153875	175.857
Naïve/Immature B Cell	rs10791863	RP11-755F10.1	ENSG00000255320	11	66027358	C	T	0.16735	0.170804	3.36915e-40	-0.76849	0.0579035	982	TRUE	0.152091	175.785
CD8 Effector memory	rs11144225	NMRK1	ENSG00000106733	9	77707300	A	T	0.42368	0.38996	3.88895e-40	-0.580109	0.043745	982	TRUE	0.151882	175.5
Natural Killer Cell	rs4147596	MGST3	ENSG00000143198	1	165601365	T	C	0.48706	0.477733	3.85745e-40	-0.573528	0.0432467	928	TRUE	0.159325	175.495
CD4 Naive/Central memory T cell	rs3132685	HCG15	ENSG00000227214	6	29945949	G	A	0.117	0.0914382	4.52372e-40	-0.891145	0.0672572	982	TRUE	0.151662	175.2
Classic Monocyte	rs7503161	EIF5A	ENSG00000132507	17	7207964	A	C	0.58698	0.561503	4.56062e-40	-0.585266	0.0441737	969	TRUE	0.153373	175.179
CD8 Effector memory	rs2286756	C19orf83	ENSG00000267757	19	46145025	G	T	0.52295	0.530274	4.77148e-40	-0.57331	0.0432824	982	TRUE	0.151584	175.094
Natural Killer Cell	rs55775354	RBM43	ENSG00000184898	2	152118271	G	A	0.46557	0.434401	5.12397e-40	-0.573857	0.0433412	928	TRUE	0.158894	174.932
Naïve/Immature B Cell	rs17135718	RPS2	ENSG00000140988	16	2014834	A	G	0.12494	0.115075	5.20247e-40	0.865641	0.0653841	982	TRUE	0.151458	174.922
Dendritic Cell	rs10256583	RAC1	ENSG00000136238	7	6408218	T	C	0.48407	0.467308	5.26703e-40	0.576478	0.043546	968	TRUE	0.153295	174.893
CD4 Naive/Central memory T cell	rs865749	SERPINE2	ENSG00000135919	2	224900602	T	C	0.64819	0.657176	5.58231e-40	-0.599161	0.0452743	982	TRUE	0.151355	174.782
Naïve/Immature B Cell	rs4693134	RP13-514E23.2	ENSG00000273389	4	86894112	C	T	0.21806	0.217508	5.58351e-40	-0.692905	0.0523579	982	TRUE	0.151355	174.782
CD8 Effector memory	rs12918271	RP11-473I1.5	ENSG00000260349	16	9200547	T	C	0.21195	0.219018	5.98879e-40	-0.699837	0.0529028	982	TRUE	0.151253	174.643
Natural Killer Cell	rs2534711	TAPBPL	ENSG00000139192	12	6570821	T	G	0.29203	0.304527	5.93783e-40	0.629055	0.0475498	928	TRUE	0.158671	174.639
CD8 Naive/Central memory T cell	rs1010167	GSTM4	ENSG00000168765	1	110198727	C	G	0.40465	0.414229	6.12908e-40	-0.582656	0.0440505	982	TRUE	0.151219	174.597
CD4 Effector memory/TEMRA	rs4936457	RPS25	ENSG00000118181	11	118875727	A	G	0.26573	0.250832	6.69755e-40	-0.647127	0.0489494	982	TRUE	0.15109	174.421
Natural Killer Cell	rs6564	SMPDL3B	ENSG00000130768	1	28212975	C	T	0.38352	0.380289	6.83048e-40	0.587814	0.0444679	928	TRUE	0.158458	174.361
CD4 Naive/Central memory T cell	rs4760498	EEA1	ENSG00000102189	12	93223366	G	A	0.62957	0.631922	6.96077e-40	-0.591801	0.0447743	982	TRUE	0.151033	174.344
Natural Killer Recruiting Cell	rs2240728	TOMM7	ENSG00000196683	7	22852499	C	T	0.31359	0.342162	7.54897e-40	-0.619503	0.0468919	967	TRUE	0.152898	174.178
Naïve/Immature B Cell	rs62106040	RPS7	ENSG00000171863	2	3627302	A	T	0.06773	0.0756852	9.84667e-40	-1.13528	0.0860631	982	TRUE	0.150527	173.656
CD8 Effector memory	rs28478097	GTF2H2	ENSG00000145736	5	70309998	C	G	0.61527	0.612088	1.06469e-39	-0.586108	0.0444513	982	TRUE	0.150413	173.501
Natural Killer Cell	rs6424144	PNRC2	ENSG00000189266	1	24375663	G	A	0.49877	0.472128	1.06848e-39	-0.570311	0.0432541	928	TRUE	0.157779	173.473
Non-classic Monocyte	rs2219668	NOP10	ENSG00000182117	15	34632857	T	C	0.1591	0.156468	1.07561e-39	0.797639	0.0604976	932	TRUE	0.157198	173.462
CD8 Naive/Central memory T cell	rs238200	ZFAS1	ENSG00000177410	20	47899652	C	T	0.22554	0.205559	1.15531e-39	0.682012	0.0517489	982	TRUE	0.150293	173.339
CD8 Effector memory	rs7147118	RP11-950C14.7	ENSG00000259138	14	75610170	G	C	0.46231	0.4838	1.17451e-39	0.571654	0.0433794	982	TRUE	0.150269	173.306
CD8 Effector memory	rs68051560	CHCHD2	ENSG00000106153	7	56208694	G	A	0.19503	0.169002	1.23783e-39	-0.719128	0.0545867	982	TRUE	0.150192	173.202
Natural Killer Cell	rs2271869	PTGDS	ENSG00000107317	9	139848273	A	G	0.43773	0.450847	1.23387e-39	0.574352	0.0435964	928	TRUE	0.15756	173.188
CD4 Naive/Central memory T cell	rs117891721	VPS28	ENSG00000160948	8	145642886	C	T	0.05911	0.0569295	1.26837e-39	1.20807	0.0917134	982	TRUE	0.150157	173.154
CD8 Naive/Central memory T cell	rs6836854	RPS3A	ENSG00000145425	4	151742349	C	T	0.94667	0.92587	1.30344e-39	1.26778	0.0962616	982	TRUE	0.150117	173.1
Natural Killer Recruiting Cell	rs9389437	MAP3K5	ENSG00000197442	6	137081542	G	T	0.50328	0.465322	1.32548e-39	0.573166	0.0435243	967	TRUE	0.152066	173.061
CD8 Effector memory	rs1148652	RPS3A	ENSG00000145425	4	151801938	T	C	0.05247	0.0703111	1.38544e-39	-1.27714	0.0970062	982	TRUE	0.150027	172.978
CD4 Effector memory/TEMRA	rs9797621	CTB-129P6.4	ENSG00000267282	19	46166427	G	A	0.3655	0.350647	1.61465e-39	-0.590856	0.0449184	982	TRUE	0.149803	172.675
Memory B Cell	rs2736337	BLK	ENSG00000136573	8	11341880	T	C	0.26033	0.254758	2.06916e-39	-0.64758	0.049301	982	TRUE	0.14944	172.182
CD8 Effector memory	rs4885304	COMMD6	ENSG00000188243	13	76088638	G	A	0.15422	0.138728	2.13536e-39	-0.786689	0.0599025	982	TRUE	0.149394	172.12
CD4 Naive/Central memory T cell	rs7794735	EPHA1-AS1	ENSG00000229153	7	143104816	G	A	0.08707	0.0829227	2.1555e-39	-1.00769	0.0767349	982	TRUE	0.14938	172.101
CD8 Naive/Central memory T cell	rs2000469	DDTL	ENSG00000099974	22	24245292	A	G	0.66841	0.65057	2.23052e-39	0.603365	0.0459548	982	TRUE	0.14933	172.033
CD8 Naive/Central memory T cell	rs12120833	RPS8	ENSG00000142937	1	45241285	C	G	0.15012	0.124176	2.23927e-39	-0.795235	0.0605698	982	TRUE	0.149324	172.026
CD4 Naive/Central memory T cell	rs11084936	LSM7	ENSG00000130332	19	2346440	G	A	0.60654	0.599276	2.45754e-39	0.581166	0.0442888	982	TRUE	0.149188	171.841
CD4 Naive/Central memory T cell	rs34495	CTD-2007H13.3	ENSG00000248489	5	98265807	G	T	0.30216	0.287019	2.49066e-39	0.618234	0.0471173	982	TRUE	0.149168	171.814
CD4 Naive/Central memory T cell	rs4656858	RP11-190A12.8	ENSG00000272668	1	159867866	A	G	0.41381	0.401986	2.50389e-39	-0.576392	0.0439297	982	TRUE	0.149161	171.804
CD8 Effector memory	rs4878690	GRHPR	ENSG00000137106	9	37422656	C	T	0.32454	0.32895	2.67546e-39	0.60611	0.0462124	982	TRUE	0.149064	171.672
CD8 Naive/Central memory T cell	rs627425	AP003774.1	ENSG00000236935	11	64087642	C	T	0.37555	0.360795	3.02476e-39	0.585626	0.0446823	982	TRUE	0.148884	171.429
CD4 Naive/Central memory T cell	rs55956548	RP11-1399P15.1	ENSG00000273445	2	87768679	G	T	0.76014	0.741762	3.25716e-39	0.663907	0.0506767	982	TRUE	0.148775	171.282
CD8 S100B T cell	rs6921663	XXbac-BPG299F13.17	ENSG00000272501	6	31154620	T	C	0.21276	0.217847	3.3728e-39	0.692878	0.0528988	981	TRUE	0.148853	171.212
Classic Monocyte	rs12141238	TACSTD2	ENSG00000184292	1	58981958	C	A	0.18162	0.175131	3.98636e-39	-0.739029	0.056477	969	TRUE	0.150171	170.876
CD4 Naive/Central memory T cell	rs12276060	NAP1L4	ENSG00000205531	11	3015572	A	T	0.37804	0.385771	4.03748e-39	-0.583966	0.0446303	982	TRUE	0.14846	170.856
Natural Killer Cell	rs111804650	RPS25	ENSG00000118181	11	118878960	C	T	0.0899	0.0869572	4.0023e-39	-0.989996	0.0756579	928	TRUE	0.155766	170.853
Classic Monocyte	rs11073891	ANPEP	ENSG00000166825	15	90363995	A	C	0.42271	0.432538	4.12437e-39	-0.576665	0.0440778	969	TRUE	0.150121	170.809
CD4 Naive/Central memory T cell	rs7933184	FNBP4	ENSG00000109920	11	47682402	C	T	0.47445	0.446705	4.19245e-39	-0.566955	0.0433397	982	TRUE	0.148404	170.781
CD8 Effector memory	rs111557465	LYRM4	ENSG00000214113	6	5260694	C	T	0.08273	0.0736218	4.58803e-39	1.02722	0.0785647	982	TRUE	0.148272	170.602
Classic Monocyte	rs4579322	RP1-3J17.3	ENSG00000236016	6	86165540	T	A	0.68937	0.68996	4.82702e-39	0.615079	0.047057	969	TRUE	0.149888	170.497
Natural Killer Cell	rs35285321	CSTB	ENSG00000160213	21	45201832	G	A	0.3106	0.3415	4.93933e-39	-0.611273	0.0467721	928	TRUE	0.155445	170.435
Classic Monocyte	rs4567793	C17orf97	ENSG00000187624	17	248856	C	T	0.77476	0.761564	5.01932e-39	0.681212	0.0521284	969	TRUE	0.14983	170.419
CD8 Naive/Central memory T cell	rs144049521	RP11-1060J15.4	ENSG00000256377	12	27848343	A	G	0.06672	0.0568217	5.98315e-39	1.13238	0.0867422	982	TRUE	0.147882	170.075
CD4 Effector memory/TEMRA	rs6877188	NSA2	ENSG00000164346	5	74031525	G	A	0.13227	0.136634	6.29969e-39	0.833845	0.0638929	982	TRUE	0.147806	169.973
CD8 S100B T cell	rs10011865	FAM184B	ENSG00000047662	4	17645710	G	A	0.60956	0.603049	6.3373e-39	-0.579311	0.044391	981	TRUE	0.147926	169.961
CD4 Naive/Central memory T cell	rs151226	CCDC101	ENSG00000176476	16	28549823	A	C	0.52842	0.52818	6.76579e-39	-0.565685	0.0433634	982	TRUE	0.147701	169.831
CD4 Naive/Central memory T cell	rs11227439	RP11-755F10.1	ENSG00000255320	11	66025679	G	A	0.16758	0.171466	6.9813e-39	0.75594	0.0579582	982	TRUE	0.147655	169.769
Memory B Cell	rs28694634	RPLP2	ENSG00000177600	11	808423	G	A	0.68197	0.658808	7.21033e-39	-0.606147	0.0464823	982	TRUE	0.147607	169.705
Non-classic Monocyte	rs1029237	TCF19	ENSG00000137310	6	30138662	C	T	0.23356	0.216769	7.50695e-39	-0.682544	0.0523532	932	TRUE	0.154243	169.606
Naïve/Immature B Cell	rs2848626	TIMM10	ENSG00000134809	11	57283988	C	T	0.75255	0.782045	7.59515e-39	-0.653976	0.0501654	982	TRUE	0.147531	169.602
Natural Killer Cell	rs58558679	RP11-273G15.2	ENSG00000247317	8	144101114	T	C	0.64586	0.623714	7.66458e-39	0.590059	0.0452648	928	TRUE	0.154773	169.564
Non-classic Monocyte	rs9265978	HSPA1B	ENSG00000204388	6	31315999	A	G	0.31672	0.285587	7.70062e-39	-0.620688	0.0476157	932	TRUE	0.154204	169.556
CD4 Naive/Central memory T cell	rs813153	FAM43A	ENSG00000185112	3	194407204	T	C	0.61397	0.633708	7.85837e-39	-0.579576	0.0444671	982	TRUE	0.147481	169.534
Natural Killer Cell	rs9461355	ZNF391	ENSG00000124613	6	27295506	A	T	0.13639	0.130567	8.25219e-39	-0.821921	0.0630788	928	TRUE	0.15466	169.417
CD4 Naive/Central memory T cell	rs17317669	LRRC16A	ENSG00000079691	6	25406031	T	C	0.29173	0.269972	9.08908e-39	0.620248	0.0476282	982	TRUE	0.147267	169.245
CD4 Naive/Central memory T cell	rs3093273	FGL2	ENSG00000127951	7	76829275	A	G	0.08041	0.0905451	9.45247e-39	1.0366	0.0796178	982	TRUE	0.147209	169.168
CD4 Naive/Central memory T cell	rs3762374	DRAM2	ENSG00000156171	1	111682118	C	T	0.3077	0.278349	1.00222e-38	0.610543	0.0469098	982	TRUE	0.147123	169.052
Natural Killer Cell	rs858300	AC005082.12	ENSG00000226816	7	23244631	A	G	0.38625	0.40462	9.93155e-39	-0.578787	0.0444675	928	TRUE	0.154376	169.05
Classic Monocyte	rs3094592	HSPA1L	ENSG00000204390	6	31347984	G	A	0.73402	0.767863	1.00158e-38	-0.641662	0.0493006	969	TRUE	0.148804	169.048
CD4 Naive/Central memory T cell	rs138909	TSPO	ENSG00000100300	22	43549739	T	A	0.39705	0.39053	1.03677e-38	-0.575817	0.0442506	982	TRUE	0.147073	168.984
Non-classic Monocyte	rs1519611	RP11-347P5.1	ENSG00000272211	2	196944333	G	A	0.60857	0.58611	1.04346e-38	0.59064	0.0453914	932	TRUE	0.15374	168.953
CD8 Naive/Central memory T cell	rs35918962	RP11-542K23.7	ENSG00000229245	9	125168878	C	T	0.12223	0.126609	1.06781e-38	0.860003	0.0661012	982	TRUE	0.147029	168.926
Memory B Cell	rs7584915	SH3YL1	ENSG00000035115	2	264227	G	A	0.35606	0.333308	1.13644e-38	-0.588097	0.0452186	982	TRUE	0.146938	168.802
CD8 Naive/Central memory T cell	rs11150804	OXLD1	ENSG00000204237	17	79630238	A	G	0.35605	0.373514	1.15444e-38	-0.588051	0.0452193	982	TRUE	0.146914	168.771
Natural Killer Cell	rs165616	SNAP29	ENSG00000099940	22	21173308	C	T	0.44465	0.439036	1.19383e-38	0.566534	0.0435732	928	TRUE	0.154094	168.684
Natural Killer Cell	rs2524054	POU5F1	ENSG00000204531	6	31252396	A	C	0.71712	0.770973	1.21206e-38	-0.625008	0.0480749	928	TRUE	0.154071	168.654
CD8 Effector memory	rs2149084	RNASET2	ENSG00000026297	6	167370988	G	C	0.46698	0.494441	1.23251e-38	0.564187	0.0434009	982	TRUE	0.146818	168.641
Natural Killer Cell	rs16901847	HIST1H2BO	ENSG00000196331	6	28375851	G	A	0.22776	0.209362	1.32093e-38	-0.670913	0.051632	928	TRUE	0.153939	168.484
Dendritic Cell	rs9884565	FAM184B	ENSG00000047662	4	17655096	A	G	0.63014	0.625932	1.34857e-38	0.586622	0.0451506	968	TRUE	0.148492	168.458
Classic Monocyte	rs9297756	CASC8	ENSG00000246228	8	128440167	C	A	0.13492	0.157314	1.48704e-38	0.828122	0.063775	969	TRUE	0.148216	168.264
Natural Killer Cell	rs3809325	EBPL	ENSG00000123179	13	50266109	T	C	0.56491	0.539267	1.5709e-38	-0.567016	0.0436809	928	TRUE	0.153673	168.14
CD8 Effector memory	rs2325704	PYHIN1	ENSG00000163564	1	158909164	C	A	0.75328	0.762596	1.72765e-38	0.651735	0.0502355	982	TRUE	0.14632	167.971
Naïve/Immature B Cell	rs72794132	GM2A	ENSG00000196743	5	150618993	C	T	0.16845	0.164906	1.79208e-38	0.75056	0.0578655	982	TRUE	0.146266	167.898
CD8 Effector memory	rs17834196	GPR135	ENSG00000181619	14	60008710	G	C	0.56079	0.525393	1.80412e-38	0.565996	0.043638	982	TRUE	0.146256	167.885
Classic Monocyte	rs2518581	NQO2	ENSG00000124588	6	3009944	A	G	0.76194	0.734416	1.81245e-38	-0.663579	0.051163	969	TRUE	0.147921	167.871
Non-classic Monocyte	rs2927608	ERAP2	ENSG00000164308	5	96252432	G	A	0.43279	0.421374	1.86615e-38	0.580013	0.0447276	932	TRUE	0.152851	167.8
CD8 Naive/Central memory T cell	rs11546307	MED16	ENSG00000175221	19	875389	G	A	0.24537	0.25445	1.89115e-38	0.652621	0.0503307	982	TRUE	0.146186	167.792
Naïve/Immature B Cell	rs28694634	RPLP2	ENSG00000177600	11	808423	G	A	0.68197	0.658808	1.96434e-38	-0.602882	0.0465053	982	TRUE	0.14613	167.716
Naïve/Immature B Cell	rs16971511	BIRC5	ENSG00000089685	17	76529270	C	T	0.29055	0.273591	2.18221e-38	0.618059	0.0477057	982	TRUE	0.145975	167.508
Naïve/Immature B Cell	rs3131043	C6orf25	ENSG00000204420	6	30758466	A	G	0.42215	0.418941	2.1905e-38	-0.568135	0.0438532	982	TRUE	0.14597	167.5
CD4 Naive/Central memory T cell	rs3130260	TAPBP	ENSG00000231925	6	33278816	G	A	0.29799	0.289744	2.19427e-38	-0.613502	0.0473555	982	TRUE	0.145967	167.497
CD8 Effector memory	rs3825511	EPSTI1	ENSG00000133106	13	43566373	A	C	0.73432	0.717832	2.28528e-38	-0.635141	0.0490376	982	TRUE	0.145907	167.416
CD4 Naive/Central memory T cell	rs11177615	YEATS4	ENSG00000127337	12	69754189	G	A	0.45933	0.426024	2.41422e-38	-0.562775	0.0434645	982	TRUE	0.145826	167.307
Natural Killer Cell	rs13197384	AHI1	ENSG00000135541	6	135818897	C	A	0.33622	0.341115	2.7257e-38	-0.59327	0.0458527	928	TRUE	0.152826	167.046
CD4 Naive/Central memory T cell	rs59924467	UPK3BL	ENSG00000267368	7	102342723	T	C	0.10558	0.110594	2.8289e-38	0.911857	0.0704913	982	TRUE	0.145592	166.993
Dendritic Cell	rs2240728	TOMM7	ENSG00000196683	7	22852499	C	T	0.31359	0.342162	2.95462e-38	-0.607823	0.0470001	968	TRUE	0.147322	166.901
CD8 S100B T cell	rs72629024	PPDPF	ENSG00000125534	20	62152519	C	G	0.15221	0.163335	3.35303e-38	-0.779693	0.0603353	981	TRUE	0.145467	166.655
Natural Killer Cell	rs7786987	LAMB1	ENSG00000091136	7	107562657	A	G	0.41729	0.390514	3.36961e-38	-0.567713	0.0439328	928	TRUE	0.1525	166.626
Natural Killer Cell	rs3828362	CCDC58	ENSG00000160124	3	122131777	C	G	0.40884	0.413828	3.4885e-38	0.569328	0.0440669	928	TRUE	0.152447	166.557
Non-classic Monocyte	rs760462	ITGB2	ENSG00000160255	21	46328099	T	C	0.83624	0.829751	3.51503e-38	-0.773908	0.0599045	932	TRUE	0.15188	166.543
Natural Killer Cell	rs6005127	MIAT	ENSG00000225783	22	27069557	C	T	0.23744	0.25984	3.99634e-38	0.657287	0.0509163	928	TRUE	0.152238	166.287
CD4 Naive/Central memory T cell	rs1433364	NAP1L1	ENSG00000187109	12	76464637	A	G	0.82137	0.807915	4.14246e-38	-0.730024	0.056563	982	TRUE	0.145028	166.236
CD4 Naive/Central memory T cell	rs12904427	CIB1	ENSG00000185043	15	90789670	C	T	0.16614	0.169649	4.15891e-38	-0.751261	0.0582098	982	TRUE	0.145022	166.228
Naïve/Immature B Cell	rs11729857	USP53	ENSG00000145390	4	120114100	C	G	0.11526	0.12065	4.36176e-38	0.875415	0.0678489	982	TRUE	0.144951	166.133
Natural Killer Cell	rs1264538	HCG17	ENSG00000270604	6	30389258	C	T	0.4075	0.430674	4.75211e-38	-0.568655	0.0440961	928	TRUE	0.151971	165.944
Natural Killer Cell	rs1370274	FAH	ENSG00000103876	15	80452075	T	C	0.60648	0.599292	5.54558e-38	-0.571475	0.0443557	928	TRUE	0.151733	165.637
Memory B Cell	rs6916685	POU5F1	ENSG00000204531	6	30385184	C	T	0.17601	0.181444	5.81654e-38	-0.732901	0.0569012	982	TRUE	0.144525	165.562
CD4 Effector memory/TEMRA	rs524306	LRRIQ3	ENSG00000162620	1	74682253	A	T	0.49143	0.471528	5.85243e-38	0.558283	0.0433458	982	TRUE	0.144516	165.55
CD8 Effector memory	rs11606611	RP11-660L16.2	ENSG00000254682	11	71164046	C	G	0.78805	0.690037	5.95611e-38	0.682849	0.0530228	982	TRUE	0.14449	165.515
Memory B Cell	rs760462	ITGB2	ENSG00000160255	21	46328099	T	C	0.83624	0.829751	5.95798e-38	-0.754133	0.0585581	982	TRUE	0.144489	165.515
Dendritic Cell	rs984778	SYNGAP1	ENSG00000197283	6	32400088	C	T	0.66006	0.690083	6.85494e-38	0.592593	0.0460534	968	TRUE	0.146063	165.232
Natural Killer Cell	rs11645970	MC1R	ENSG00000258839	16	89958118	G	A	0.09551	0.0905451	6.88036e-38	0.94874	0.0737329	928	TRUE	0.1514	165.209
CD8 S100B T cell	rs1293326	FAM86B1	ENSG00000186523	8	11694765	G	C	0.25365	0.248506	7.41699e-38	0.640927	0.0498332	981	TRUE	0.14429	165.08
Non-classic Monocyte	rs11589222	SH3BGRL3	ENSG00000142669	1	26645806	C	T	0.7484	0.740191	7.48995e-38	-0.657266	0.0511066	932	TRUE	0.150718	165.043
CD8 Effector memory	rs827537	FZD6	ENSG00000164930	8	104322247	G	T	0.24832	0.254712	7.79351e-38	0.644989	0.050164	982	TRUE	0.144091	164.982
CD4 Naive/Central memory T cell	rs11671709	CTD-2568A17.5	ENSG00000180279	19	51310220	T	A	0.22349	0.216723	7.92573e-38	-0.668855	0.0520254	982	TRUE	0.144066	164.948
CD4 Naive/Central memory T cell	rs35285321	CSTB	ENSG00000160213	21	45201832	G	A	0.3106	0.3415	7.977e-38	-0.602119	0.0468363	982	TRUE	0.144057	164.936
Naïve/Immature B Cell	rs16525	TCAP	ENSG00000173991	17	37321605	C	T	0.2132	0.215291	8.2955e-38	0.680142	0.0529178	982	TRUE	0.143999	164.858
CD8 Naive/Central memory T cell	rs2226163	ENTPD1	ENSG00000138185	10	97628994	A	G	0.53022	0.520034	1.07186e-37	0.557358	0.0434317	982	TRUE	0.143618	164.35
CD4 Naive/Central memory T cell	rs3745477	TSKS	ENSG00000126467	19	50265549	T	G	0.7406	0.703603	1.09541e-37	-0.634571	0.049455	982	TRUE	0.143586	164.306
Dendritic Cell	rs3823374	VARS2	ENSG00000137411	6	29944148	C	A	0.32592	0.331029	1.15039e-37	-0.597168	0.0465538	968	TRUE	0.145287	164.204
CD4 Naive/Central memory T cell	rs12984568	TNFSF9	ENSG00000125657	19	5999483	G	A	0.17319	0.191238	1.17305e-37	0.73473	0.0572845	982	TRUE	0.143484	164.171
CD4 Naive/Central memory T cell	rs10205477	SESTD1	ENSG00000187231	2	180020847	A	G	0.18067	0.187157	1.19034e-37	0.722577	0.056342	982	TRUE	0.143463	164.142
CD4 Effector memory/TEMRA	rs62106040	RPS7	ENSG00000171863	2	3627302	A	T	0.06773	0.0756852	1.22123e-37	-1.1062	0.0862678	982	TRUE	0.143425	164.091
CD8 Naive/Central memory T cell	rs12600038	MT2A	ENSG00000125148	16	56648626	G	A	0.33511	0.328842	1.25964e-37	-0.588778	0.0459249	982	TRUE	0.143379	164.029
Naïve/Immature B Cell	rs880341	RP11-485G7.5	ENSG00000263080	16	11396143	C	G	0.11307	0.147598	1.32718e-37	-0.877356	0.0684557	982	TRUE	0.143301	163.926
CD4 Naive/Central memory T cell	rs11219822	ROBO3	ENSG00000154134	11	124746644	A	C	0.43602	0.430074	1.34226e-37	0.56025	0.0437165	982	TRUE	0.143284	163.903
CD4 Effector memory/TEMRA	rs6004662	CRYBB2	ENSG00000244752	22	25862124	G	A	0.07203	0.0959809	1.36906e-37	1.07447	0.0838516	982	TRUE	0.143255	163.864
CD4 Naive/Central memory T cell	rs2030800	KIAA1430	ENSG00000164323	4	186124855	A	G	0.66406	0.630828	1.39695e-37	-0.588079	0.0458991	982	TRUE	0.143225	163.824
Natural Killer Cell	rs12318583	KLRC2	ENSG00000205809	12	10579084	A	G	0.19321	0.199399	1.66245e-37	-0.702837	0.0549138	928	TRUE	0.150037	163.459
CD8 Naive/Central memory T cell	rs423574	CDO1	ENSG00000129596	5	115129300	G	A	0.84198	0.83494	1.69224e-37	0.760676	0.0594392	982	TRUE	0.14294	163.444
CD4 Naive/Central memory T cell	rs934093	ANAPC13	ENSG00000129055	3	134195885	A	G	0.69005	0.679504	1.70349e-37	0.599936	0.0468809	982	TRUE	0.14293	163.43
CD8 Naive/Central memory T cell	rs594603	RP11-158I9.7	ENSG00000264523	11	117923079	C	T	0.1229	0.128442	1.71063e-37	0.845045	0.0660362	982	TRUE	0.142924	163.422
CD8 S100B T cell	rs965951	CCT8	ENSG00000156261	21	30432557	G	A	0.12179	0.115969	1.73465e-37	0.848683	0.0663261	981	TRUE	0.143028	163.394
CD4 Naive/Central memory T cell	rs3094303	RPS3	ENSG00000149273	11	75114071	A	G	0.06486	0.0743302	1.78453e-37	-1.12629	0.0880369	982	TRUE	0.142861	163.338
Naïve/Immature B Cell	rs3094303	RPS3	ENSG00000149273	11	75114071	A	G	0.06486	0.0743302	1.8211e-37	-1.12617	0.0880378	982	TRUE	0.142831	163.298
CD4 Naive/Central memory T cell	rs34522455	KCNAB2	ENSG00000069424	1	6060647	C	T	0.16428	0.147998	1.99026e-37	0.748154	0.0585184	982	TRUE	0.142698	163.122
Natural Killer Cell	rs4888212	AC009120.10	ENSG00000261248	16	74360410	G	C	0.32101	0.304897	1.99521e-37	0.593768	0.0464435	928	TRUE	0.149755	163.097
CD4 Naive/Central memory T cell	rs59483236	KRTAP5-2	ENSG00000205867	11	1576005	T	C	0.56354	0.533662	2.02305e-37	0.558907	0.0437204	982	TRUE	0.142674	163.089
Naïve/Immature B Cell	rs4567793	C17orf97	ENSG00000187624	17	248856	C	T	0.77476	0.761564	2.09786e-37	0.663406	0.0519063	982	TRUE	0.14262	163.017
CD4 Effector memory/TEMRA	rs17135718	RPS2	ENSG00000140988	16	2014834	A	G	0.12494	0.115075	2.18093e-37	0.837957	0.065579	982	TRUE	0.142562	162.94
Natural Killer Cell	rs17774171	MRPL10	ENSG00000159111	17	45907599	A	G	0.40141	0.387881	2.17762e-37	-0.565244	0.044236	928	TRUE	0.149619	162.924
CD8 Naive/Central memory T cell	rs4801243	CTD-2368P22.1	ENSG00000176593	19	58513807	A	C	0.23414	0.22972	2.36506e-37	0.654006	0.0512082	982	TRUE	0.142442	162.779
Classic Monocyte	rs56328224	KANSL1-AS1	ENSG00000214401	17	43572419	C	T	0.2285	0.206545	2.46854e-37	0.663505	0.0519655	969	TRUE	0.144013	162.69
Natural Killer Recruiting Cell	rs3778626	TCF19	ENSG00000137310	6	30308916	C	T	0.15425	0.180182	2.73433e-37	-0.770855	0.0604108	967	TRUE	0.144114	162.486
CD8 Naive/Central memory T cell	rs4241334	SNTG2	ENSG00000172554	2	860229	T	C	0.68215	0.676732	2.79782e-37	-0.594202	0.0465733	982	TRUE	0.142191	162.446
CD4 Naive/Central memory T cell	rs4641971	TRAPPC12-AS1	ENSG00000225234	2	3481857	G	T	0.35834	0.384647	3.07363e-37	-0.576708	0.0452281	982	TRUE	0.142051	162.259
Classic Monocyte	rs640000	RPS16	ENSG00000105193	19	39926601	C	T	0.34542	0.37955	3.3546e-37	0.584861	0.0458921	969	TRUE	0.143552	162.082
Natural Killer Cell	rs245561	CENPK	ENSG00000123219	5	64804698	C	T	0.35737	0.386511	3.3645e-37	0.57676	0.0452572	928	TRUE	0.148945	162.061
Natural Killer Cell	rs10741191	MGMT	ENSG00000170430	10	131307276	C	G	0.57878	0.580967	3.39395e-37	0.559761	0.0439256	928	TRUE	0.148931	162.044
CD8 Effector memory	rs747614	TP53I11	ENSG00000175274	11	45119181	A	C	0.26431	0.273745	3.73446e-37	0.626435	0.0491865	982	TRUE	0.141761	161.873
CD8 Naive/Central memory T cell	rs3825511	EPSTI1	ENSG00000133106	13	43566373	A	C	0.73432	0.717832	3.76826e-37	-0.625368	0.0491054	982	TRUE	0.141748	161.855
CD4 Naive/Central memory T cell	rs11527881	HELLS	ENSG00000119969	10	96241889	C	T	0.44208	0.437481	3.94176e-37	0.556047	0.0436742	982	TRUE	0.141681	161.766
Memory B Cell	rs11125626	CCDC85A	ENSG00000055813	2	56593385	T	G	0.58263	0.576856	3.95859e-37	-0.55999	0.0439851	982	TRUE	0.141674	161.758
CD4 Effector memory/TEMRA	rs2630767	PRR7-AS1	ENSG00000246334	5	176870700	T	C	0.55912	0.525624	4.13814e-37	0.556053	0.0436877	982	TRUE	0.141608	161.67
CD8 S100B T cell	rs11145844	SNHG7	ENSG00000233016	9	139613998	C	T	0.11091	0.114783	4.34579e-37	-0.879335	0.069108	981	TRUE	0.141659	161.572
CD4 Naive/Central memory T cell	rs9266705	XXbac-BPG249D20.9	ENSG00000235781	6	31349217	T	C	0.7335	0.7662	4.57796e-37	0.624069	0.0490619	982	TRUE	0.141457	161.469
CD4 Effector memory/TEMRA	rs3005486	DDX43	ENSG00000080007	6	74523948	C	T	0.62651	0.621189	4.97412e-37	0.57013	0.0448444	982	TRUE	0.141333	161.305
Naïve/Immature B Cell	rs6547757	THNSL2	ENSG00000144115	2	88469770	G	C	0.74597	0.741623	5.0084e-37	-0.633515	0.0498321	982	TRUE	0.141323	161.291
CD4 Naive/Central memory T cell	rs56084453	ZNF502	ENSG00000196653	3	44762830	A	G	0.21613	0.211503	5.18725e-37	0.669876	0.0527036	982	TRUE	0.141271	161.221
CD8 Effector memory	rs3211568	RPL13	ENSG00000167526	16	89629780	G	A	0.19957	0.185818	5.20619e-37	-0.689852	0.0542765	982	TRUE	0.141265	161.214
CD4 Naive/Central memory T cell	rs6593279	PSPH	ENSG00000146733	7	55803970	G	A	0.17262	0.227425	5.39754e-37	0.729421	0.0574025	982	TRUE	0.141212	161.142
Classic Monocyte	rs2253427	SIRPB1	ENSG00000101307	20	1552430	T	C	0.76734	0.786819	5.4393e-37	-0.656402	0.0516586	969	TRUE	0.142824	161.123
Natural Killer Cell	rs62224180	YBEY	ENSG00000182362	21	47726332	C	G	0.80904	0.775115	5.65541e-37	-0.701141	0.0551928	928	TRUE	0.148138	161.031
CD8 Naive/Central memory T cell	rs55697116	RP11-545E17.3	ENSG00000223478	9	131489620	C	T	0.26184	0.248075	5.76655e-37	0.626788	0.0493457	982	TRUE	0.141113	161.011
Natural Killer Cell	rs34480538	COL5A3	ENSG00000080573	19	10117242	T	C	0.21426	0.192593	5.80496e-37	0.671564	0.052873	928	TRUE	0.148098	160.979
CD4 Naive/Central memory T cell	rs11861531	IL32	ENSG00000008517	16	3116325	T	C	0.52491	0.553696	6.21829e-37	0.551566	0.0434439	982	TRUE	0.141	160.862
CD8 Effector memory	rs2377991	C10orf128	ENSG00000204161	10	50425252	A	G	0.72264	0.73417	8.65223e-37	-0.614086	0.0484671	982	TRUE	0.140506	160.206
CD4 Naive/Central memory T cell	rs4959756	RP1-90J20.8	ENSG00000224846	6	3022511	T	C	0.64936	0.627472	8.94741e-37	-0.576044	0.045474	982	TRUE	0.140456	160.14
CD8 Naive/Central memory T cell	rs234860	TNNI2	ENSG00000130598	11	2853502	T	C	0.8156	0.8255	9.05998e-37	0.708728	0.0559527	982	TRUE	0.140438	160.115
CD4 Naive/Central memory T cell	rs11587831	C1orf86	ENSG00000162585	1	2110848	T	G	0.21456	0.22393	9.11001e-37	-0.669505	0.0528579	982	TRUE	0.140429	160.104
CD4 Effector memory/TEMRA	rs5770622	RP1-29C18.10	ENSG00000212939	22	50051548	T	G	0.68218	0.654666	9.50379e-37	-0.590119	0.0466026	982	TRUE	0.140366	160.02
Non-classic Monocyte	rs6704070	CDA	ENSG00000158825	1	20910770	C	T	0.51086	0.487558	9.73636e-37	-0.562436	0.044423	932	TRUE	0.146754	159.955
Memory B Cell	rs7359623	ORMDL3	ENSG00000172057	17	38049589	C	T	0.50275	0.496273	1.11397e-36	-0.549064	0.0434031	982	TRUE	0.140128	159.705
Memory B Cell	rs4885304	COMMD6	ENSG00000188243	13	76088638	G	A	0.15422	0.138728	1.12854e-36	-0.760072	0.060088	982	TRUE	0.140109	159.679
CD8 S100B T cell	rs3818830	NUDT2	ENSG00000164978	9	34378999	A	T	0.14976	0.153896	1.16374e-36	0.769508	0.0608456	981	TRUE	0.140186	159.618
CD4 Naive/Central memory T cell	rs34023391	ZNF584	ENSG00000171574	19	58913368	G	A	0.20867	0.201802	1.18432e-36	-0.675344	0.0534058	982	TRUE	0.140037	159.584
CD4 Naive/Central memory T cell	rs17372511	MCC	ENSG00000171444	5	112354898	C	G	0.50837	0.514105	1.18443e-36	-0.54894	0.0434098	982	TRUE	0.140037	159.583
CD4 Naive/Central memory T cell	rs968567	FADS1	ENSG00000149485	11	61595564	C	T	0.18665	0.15348	1.37243e-36	0.703744	0.0557027	982	TRUE	0.139816	159.291
CD8 S100B T cell	rs2076172	RPL10A	ENSG00000198755	6	35436925	C	T	0.57405	0.535771	1.40021e-36	-0.554712	0.043912	981	TRUE	0.139909	159.251
CD8 Naive/Central memory T cell	rs3087243	CTLA4	ENSG00000163599	2	204738919	G	A	0.45503	0.441993	1.41898e-36	0.550526	0.0435843	982	TRUE	0.139766	159.225
CD4 Naive/Central memory T cell	rs10917493	NBL1	ENSG00000158747	1	19882170	T	G	0.54768	0.544533	1.44947e-36	0.550738	0.0436068	982	TRUE	0.139734	159.183
Naïve/Immature B Cell	rs2269650	KIAA0040	ENSG00000235750	1	175129691	G	T	0.35157	0.369064	1.47489e-36	0.574051	0.0454576	982	TRUE	0.139708	159.148
CD8 Effector memory	rs61173069	ZNF165	ENSG00000197279	6	28725704	T	G	0.18409	0.162057	1.49269e-36	-0.707167	0.0560029	982	TRUE	0.13969	159.125
CD8 Effector memory	rs152005	CAST	ENSG00000153113	5	96025847	A	G	0.15364	0.163258	1.65994e-36	0.759562	0.0601921	982	TRUE	0.139531	158.914
CD8 Naive/Central memory T cell	rs281378	FUT2	ENSG00000176920	19	49214066	G	A	0.33378	0.358161	1.69369e-36	-0.58077	0.0460294	982	TRUE	0.139501	158.874
CD8 Naive/Central memory T cell	rs111894854	DCXR	ENSG00000169738	17	79998898	A	G	0.1252	0.124946	1.73536e-36	0.827419	0.0655877	982	TRUE	0.139464	158.826
CD4 Naive/Central memory T cell	rs66896407	RP5-1021I20.1	ENSG00000259065	14	74266771	G	A	0.16763	0.13976	1.76452e-36	0.733004	0.0581097	982	TRUE	0.13944	158.793
CD8 Effector memory	rs3828879	HLA-B	ENSG00000234745	6	31379391	C	T	0.13298	0.143009	1.77455e-36	-0.806341	0.0639258	982	TRUE	0.139431	158.781
Natural Killer Cell	rs5751775	MIF	ENSG00000240972	22	24266726	T	C	0.61662	0.590268	1.7981e-36	-0.56308	0.044644	928	TRUE	0.146336	158.736
CD4 Naive/Central memory T cell	rs4802995	ZNF600	ENSG00000189190	19	53284720	C	G	0.48571	0.457576	1.88841e-36	0.547619	0.0434315	982	TRUE	0.139338	158.658
CD8 Naive/Central memory T cell	rs13197384	AHI1	ENSG00000135541	6	135818897	C	A	0.33622	0.341115	1.91105e-36	-0.579318	0.045949	982	TRUE	0.13932	158.634
Natural Killer Recruiting Cell	rs3755007	GNLY	ENSG00000115523	2	85920249	T	G	0.34503	0.360949	1.92076e-36	-0.579242	0.0459444	967	TRUE	0.141168	158.619
Natural Killer Cell	rs144208959	RP11-345J4.5	ENSG00000261740	16	30323380	G	A	0.48442	0.434093	1.91814e-36	-0.547612	0.0434352	928	TRUE	0.146236	158.608
CD8 Naive/Central memory T cell	rs14434	EIF2A	ENSG00000144895	3	150302010	C	T	0.85451	0.840545	1.99853e-36	0.775986	0.061565	982	TRUE	0.139253	158.546
Natural Killer Cell	rs2228410	AOAH	ENSG00000136250	7	36763672	C	T	0.34004	0.341115	2.13632e-36	-0.577349	0.0458247	928	TRUE	0.146067	158.395
CD8 S100B T cell	rs7942247	IFITM3	ENSG00000142089	11	316349	G	A	0.52093	0.550216	2.20634e-36	0.547642	0.0434756	981	TRUE	0.139226	158.349
CD4 Naive/Central memory T cell	rs6679354	VAMP4	ENSG00000117533	1	171668002	T	C	0.20146	0.198629	2.28562e-36	0.681633	0.0541247	982	TRUE	0.139051	158.279
CD4 Effector memory/TEMRA	rs62224180	YBEY	ENSG00000182362	21	47726332	C	G	0.80904	0.775115	2.46888e-36	-0.695254	0.055233	982	TRUE	0.138936	158.126
Naïve/Immature B Cell	rs623134	GBP7	ENSG00000213512	1	89650850	A	T	0.51649	0.499723	2.47248e-36	-0.546842	0.0434431	982	TRUE	0.138934	158.124
Natural Killer Cell	rs2254149	MRPL41	ENSG00000182154	9	140441177	A	G	0.4773	0.460517	2.64065e-36	0.546901	0.0434657	928	TRUE	0.145736	157.974
Natural Killer Cell	rs12918271	RP11-473I1.5	ENSG00000260349	16	9200547	T	C	0.21195	0.219018	2.77662e-36	-0.668207	0.0531234	928	TRUE	0.145658	157.875
CD4 Naive/Central memory T cell	rs12281805	ROBO4	ENSG00000154133	11	124771763	A	G	0.39208	0.364767	2.82322e-36	-0.559309	0.0444706	982	TRUE	0.138734	157.86
CD4 Naive/Central memory T cell	rs9389405	RP3-325F22.5	ENSG00000272189	6	136891074	C	T	0.13637	0.147274	2.90923e-36	-0.795544	0.0632654	982	TRUE	0.138689	157.801
CD8 S100B T cell	rs1568368	RP11-347P5.1	ENSG00000272211	2	197008529	C	T	0.63818	0.643363	3.02838e-36	0.568294	0.0452048	981	TRUE	0.138751	157.721
CD4 Naive/Central memory T cell	rs3828879	HLA-B	ENSG00000234745	6	31379391	C	T	0.13298	0.143009	3.34953e-36	-0.803387	0.0639458	982	TRUE	0.138478	157.521
Non-classic Monocyte	rs2253427	SIRPB1	ENSG00000101307	20	1552430	T	C	0.76734	0.786819	3.36271e-36	-0.660696	0.0525896	932	TRUE	0.144825	157.496
CD4 Naive/Central memory T cell	rs4860262	UBA6	ENSG00000033178	4	68480525	C	T	0.39265	0.404543	3.46076e-36	0.558506	0.0444636	982	TRUE	0.138429	157.457
Natural Killer Cell	rs2267989	TC2N	ENSG00000165929	14	92339850	G	A	0.46222	0.43802	3.58928e-36	-0.54693	0.043552	928	TRUE	0.145256	157.366
CD8 Naive/Central memory T cell	rs2515087	UCP2	ENSG00000175567	11	73682872	C	T	0.39193	0.407653	3.81658e-36	0.55837	0.0444802	982	TRUE	0.138282	157.262
CD4 Naive/Central memory T cell	rs2269475	AIF1	ENSG00000204472	6	31583931	C	T	0.13298	0.132076	3.95064e-36	-0.802617	0.0639511	982	TRUE	0.13823	157.194
Memory B Cell	rs61867536	KRTAP5-AS1	ENSG00000233930	11	1513700	T	C	0.55284	0.499122	4.28832e-36	0.54787	0.0436759	982	TRUE	0.138106	157.031
CD8 Effector memory	rs6720375	C2orf27A	ENSG00000197927	2	132440073	G	C	0.5745	0.586464	4.54554e-36	0.550765	0.0439229	982	TRUE	0.138019	156.916
Naïve/Immature B Cell	rs2136600	AC005037.3	ENSG00000183308	2	201742345	C	T	0.22436	0.239128	4.70031e-36	-0.65264	0.0520583	982	TRUE	0.137968	156.849
CD4 Naive/Central memory T cell	rs62063853	RP11-798G7.5	ENSG00000131484	17	44074613	A	G	0.22692	0.203034	4.81882e-36	-0.649928	0.0518501	982	TRUE	0.137931	156.8
Natural Killer Cell	rs61174206	ESR2	ENSG00000140009	14	64696200	C	A	0.05836	0.0740838	4.93544e-36	1.16106	0.092641	928	TRUE	0.144758	156.734
Natural Killer Cell	rs11902050	AC067959.1	ENSG00000233005	2	22575507	G	A	0.07517	0.0871574	5.16322e-36	-1.03201	0.0823682	928	TRUE	0.144687	156.644
Natural Killer Cell	rs7261284	CPNE1	ENSG00000214078	20	34244104	T	A	0.09472	0.106791	5.28952e-36	-0.929106	0.0741661	928	TRUE	0.144649	156.596
Memory B Cell	rs12212560	RP1-3J17.3	ENSG00000236016	6	86342679	G	A	0.37786	0.386834	5.35054e-36	0.561098	0.0447931	982	TRUE	0.137774	156.592
CD8 Effector memory	rs9272426	HLA-DQB1	ENSG00000179344	6	32605189	A	G	0.44042	0.306652	5.45046e-36	-0.547945	0.0437482	982	TRUE	0.137746	156.556
Natural Killer Cell	rs10270428	NFE2L3	ENSG00000050344	7	25238174	A	G	0.45388	0.437789	5.4088e-36	-0.546395	0.0436223	928	TRUE	0.144614	156.552
Memory B Cell	rs9978814	CHAF1B	ENSG00000159259	21	37807523	A	C	0.15115	0.168063	5.57368e-36	0.759321	0.0606331	982	TRUE	0.137712	156.511
CD8 Naive/Central memory T cell	rs4720686	CCZ1	ENSG00000122674	7	6868354	C	A	0.43316	0.43802	5.83768e-36	0.548748	0.0438313	982	TRUE	0.137642	156.42
CD4 Naive/Central memory T cell	rs8106139	BST2	ENSG00000130303	19	17506176	T	C	0.85407	0.805282	6.32169e-36	0.76985	0.061523	982	TRUE	0.137522	156.262
CD8 S100B T cell	rs760462	ITGB2	ENSG00000160255	21	46328099	T	C	0.83624	0.829751	7.27775e-36	-0.734179	0.0587248	981	TRUE	0.137431	155.982
CD4 Effector memory/TEMRA	rs6955367	PILRB	ENSG00000121716	7	99961194	A	G	0.19398	0.183785	7.48695e-36	0.686662	0.054934	982	TRUE	0.137268	155.926
Classic Monocyte	rs2290562	ROGDI	ENSG00000067836	16	4853816	G	A	0.29432	0.282199	7.56583e-36	0.599416	0.0479574	969	TRUE	0.138838	155.901
Natural Killer Cell	rs73070113	LAIR2	ENSG00000167618	19	55014172	A	T	0.12601	0.120434	7.96286e-36	-0.817865	0.0654561	928	TRUE	0.144008	155.785
CD4 Naive/Central memory T cell	rs13183927	JAKMIP2	ENSG00000176049	5	147142688	C	G	0.34705	0.330798	8.20834e-36	0.570064	0.0456327	982	TRUE	0.137129	155.744
CD4 Naive/Central memory T cell	rs78996796	RP11-792A8.4	ENSG00000272831	7	66301193	C	T	0.0561	0.0467816	8.55582e-36	1.17899	0.094401	982	TRUE	0.137067	155.661
CD4 Naive/Central memory T cell	rs59639651	AC064834.2	ENSG00000223466	2	196409150	A	G	0.20047	0.192562	8.97569e-36	-0.67747	0.0542612	982	TRUE	0.136994	155.566
CD8 Naive/Central memory T cell	rs2280247	RP11-415F23.2	ENSG00000271964	3	16358902	A	G	0.14376	0.174592	9.30527e-36	0.772899	0.0619188	982	TRUE	0.13694	155.495
CD8 Naive/Central memory T cell	rs879471	STMN3	ENSG00000197457	20	62269942	C	T	0.53886	0.528472	9.35575e-36	0.543966	0.0435799	982	TRUE	0.136932	155.484
CD4 Naive/Central memory T cell	rs6499617	RBL2	ENSG00000103479	16	53467722	A	G	0.46659	0.481429	9.38842e-36	-0.543524	0.0435454	982	TRUE	0.136927	155.477
CD8 Naive/Central memory T cell	rs11682128	BIN1	ENSG00000136717	2	127839474	G	A	0.34204	0.343332	9.92088e-36	0.571397	0.0457946	982	TRUE	0.136844	155.368
CD4 Naive/Central memory T cell	rs2303038	ANXA6	ENSG00000197043	5	150535013	C	T	0.21267	0.204635	1.00309e-35	0.662394	0.0530913	982	TRUE	0.136827	155.346
CD4 Naive/Central memory T cell	rs161804	UTS2	ENSG00000049247	1	7975638	A	G	0.69899	0.678873	1.02029e-35	0.590852	0.0473623	982	TRUE	0.136801	155.312
CD4 Naive/Central memory T cell	rs3826061	TRAPPC2L	ENSG00000167515	16	88927221	T	C	0.31307	0.358146	1.02324e-35	-0.584413	0.0468471	982	TRUE	0.136797	155.306
CD8 Effector memory	rs73413708	TMEM120B	ENSG00000188735	12	122213144	G	C	0.0889	0.0963813	1.07745e-35	0.951987	0.0763373	982	TRUE	0.136719	155.204
CD4 Effector memory/TEMRA	rs111527470	AC016757.3	ENSG00000186235	2	239149377	G	C	0.34835	0.32704	1.08293e-35	-0.568639	0.0455991	982	TRUE	0.136711	155.194
CD4 Naive/Central memory T cell	rs12091891	CA6	ENSG00000131686	1	9000220	A	G	0.05416	0.0626116	1.09989e-35	1.19692	0.0959902	982	TRUE	0.136688	155.163
Naïve/Immature B Cell	rs77000541	HLA-DQA2	ENSG00000237541	6	32635605	G	A	0.43596	0.297351	1.11031e-35	0.546273	0.0438126	982	TRUE	0.136674	155.144
Classic Monocyte	rs11205522	NDUFS5	ENSG00000168653	1	39465139	A	C	0.3153	0.280182	1.15661e-35	-0.586471	0.0470489	969	TRUE	0.138192	155.059
CD8 S100B T cell	rs11913132	RP5-1042K10.10	ENSG00000229999	22	40778778	A	G	0.18557	0.189144	1.16187e-35	0.69694	0.0559127	981	TRUE	0.136725	155.054
Classic Monocyte	rs34481144	IFITM3	ENSG00000142089	11	320836	C	T	0.48886	0.449707	1.18142e-35	-0.545058	0.0437325	969	TRUE	0.138159	155.017
CD8 Naive/Central memory T cell	rs2363755	TMEM8A	ENSG00000129925	16	430292	C	G	0.4589	0.412488	1.2178e-35	-0.543317	0.0436013	982	TRUE	0.136534	154.961
Natural Killer Cell	rs2136600	PPIL3	ENSG00000240344	2	201742345	C	T	0.22436	0.239128	1.21937e-35	-0.649	0.0520828	928	TRUE	0.143338	154.94
CD4 Naive/Central memory T cell	rs6923272	RP11-314C16.1	ENSG00000230939	6	8498639	T	G	0.57975	0.616677	1.30645e-35	0.548272	0.0440187	982	TRUE	0.136428	154.822
CD4 Effector memory/TEMRA	rs10814108	NUDT2	ENSG00000164978	9	34374627	T	C	0.15641	0.169249	1.38486e-35	0.744771	0.0598173	982	TRUE	0.13634	154.706
Naïve/Immature B Cell	rs77766201	RPL11	ENSG00000142676	1	24006446	G	A	0.14849	0.156021	1.46159e-35	-0.760569	0.0611072	982	TRUE	0.136259	154.599
CD8 Naive/Central memory T cell	rs6765444	ARHGEF3	ENSG00000163947	3	56763619	A	G	0.15285	0.163443	1.48654e-35	0.751495	0.0603847	982	TRUE	0.136233	154.566
CD8 Naive/Central memory T cell	rs7515623	SLC35F3	ENSG00000183780	1	234450375	C	T	0.30309	0.322605	1.50923e-35	-0.588336	0.047279	982	TRUE	0.13621	154.536
CD8 Effector memory	rs2232669	POLR1D	ENSG00000186184	13	28195495	C	T	0.12947	0.116739	1.57574e-35	0.805216	0.0647255	982	TRUE	0.136145	154.45
CD4 Naive/Central memory T cell	rs10230344	PPIA	ENSG00000196262	7	44825318	G	A	0.10557	0.148368	1.6118e-35	0.879604	0.0707153	982	TRUE	0.136111	154.405
Natural Killer Recruiting Cell	rs12533406	AC016831.7	ENSG00000233559	7	129958612	G	T	0.08563	0.0683554	1.6832e-35	0.971677	0.0781392	967	TRUE	0.137865	154.314
Non-classic Monocyte	rs4806602	FCAR	ENSG00000186431	19	55389029	T	G	0.2611	0.275778	1.75921e-35	-0.629449	0.0506327	932	TRUE	0.142236	154.215
Naïve/Immature B Cell	rs6431305	SAG	ENSG00000130561	2	234241098	A	G	0.7146	0.732846	1.81163e-35	0.598096	0.0481198	982	TRUE	0.135935	154.173
CD4 Effector memory/TEMRA	rs7632486	CMTM8	ENSG00000170293	3	32286791	G	A	0.82895	0.821343	1.85841e-35	-0.717196	0.0577114	982	TRUE	0.135896	154.123
CD8 Naive/Central memory T cell	rs6819988	TMEM156	ENSG00000121895	4	39038665	C	T	0.57005	0.574315	1.96404e-35	0.545325	0.0438969	982	TRUE	0.135813	154.013
Naïve/Immature B Cell	rs9272625	HLA-DQB2	ENSG00000232629	6	32608014	T	C	0.5971	0.350693	2.14525e-35	0.550137	0.0443094	982	TRUE	0.135679	153.838
CD4 Naive/Central memory T cell	rs55927221	KTN1	ENSG00000126777	14	56128866	A	C	0.33907	0.340022	2.18586e-35	-0.569931	0.0459092	982	TRUE	0.135651	153.801
CD4 Naive/Central memory T cell	rs11089085	S100B	ENSG00000160307	21	48039367	A	G	0.63257	0.619372	2.27902e-35	-0.559494	0.0450806	982	TRUE	0.135588	153.718
CD4 Effector memory/TEMRA	rs3087243	CTLA4	ENSG00000163599	2	204738919	G	A	0.45503	0.441993	2.31572e-35	0.541613	0.0436444	982	TRUE	0.135564	153.687
CD4 Naive/Central memory T cell	rs2609282	FAM13A	ENSG00000138640	4	89850263	A	G	0.82931	0.802371	2.32675e-35	-0.716837	0.0577661	982	TRUE	0.135556	153.677
CD4 Naive/Central memory T cell	rs2460970	AC023590.1	ENSG00000225885	8	119629454	G	A	0.90936	0.919202	2.32826e-35	-0.939406	0.0757021	982	TRUE	0.135555	153.676
CD4 Naive/Central memory T cell	rs1978098	SNAP29	ENSG00000099940	22	21288871	T	C	0.0809	0.0684786	2.40355e-35	0.988879	0.0797053	982	TRUE	0.135507	153.613
Natural Killer Cell	rs28479378	VAMP5	ENSG00000168899	2	85750407	C	T	0.13007	0.122267	2.40083e-35	-0.801625	0.0646118	928	TRUE	0.142272	153.597
CD4 Effector memory/TEMRA	rs2267989	FBLN5	ENSG00000140092	14	92339850	G	A	0.46222	0.43802	2.43413e-35	-0.540804	0.0435932	982	TRUE	0.135488	153.588
Memory B Cell	rs1201214	RPS3A	ENSG00000145425	4	151815783	T	C	0.0518	0.071004	2.48339e-35	-1.21646	0.0980697	982	TRUE	0.135458	153.548
CD4 Effector memory/TEMRA	rs10114039	RPS6	ENSG00000137154	9	19352260	A	T	0.07991	0.0987835	2.55766e-35	-0.994082	0.0801568	982	TRUE	0.135413	153.489
Naïve/Immature B Cell	rs77371232	NME4	ENSG00000103202	16	447561	A	T	0.42615	0.424392	2.67825e-35	0.544927	0.0439527	982	TRUE	0.135344	153.398
CD4 Naive/Central memory T cell	rs151181991	ZNF302	ENSG00000089335	19	35150352	A	G	0.12645	0.12356	2.74122e-35	0.81069	0.0653985	982	TRUE	0.135308	153.352
CD8 S100B T cell	rs35144104	ZBTB9	ENSG00000213588	6	33463961	C	T	0.27111	0.303942	3.14714e-35	0.6059	0.0489217	981	TRUE	0.135218	153.078
CD4 Naive/Central memory T cell	rs2974366	SMIM19	ENSG00000176209	8	42431768	C	A	0.60553	0.624746	3.16564e-35	-0.55082	0.0444761	982	TRUE	0.135091	153.067
CD4 Naive/Central memory T cell	rs4877500	TLE4	ENSG00000106829	9	82302854	A	G	0.64481	0.637219	3.2656e-35	-0.562416	0.0454216	982	TRUE	0.135043	153.005
CD4 Naive/Central memory T cell	rs1229403	RCSD1	ENSG00000198771	1	167589943	T	C	0.66442	0.628426	3.42148e-35	0.569853	0.0460362	982	TRUE	0.134973	152.912
CD4 SOX4 T cell	rs17700376	RPL28	ENSG00000108107	19	55897327	A	G	0.35222	0.354666	3.34946e-35	-0.599856	0.0484533	857	TRUE	0.151709	152.909
CD8 Naive/Central memory T cell	rs3172921	HIGD2A	ENSG00000146066	5	175815782	G	C	0.07467	0.0953188	3.48782e-35	-1.02355	0.0826992	982	TRUE	0.134944	152.874
CD4 Naive/Central memory T cell	rs544944	FAU	ENSG00000149806	11	64862234	C	T	0.469	0.490684	3.76516e-35	0.538889	0.0435618	982	TRUE	0.134828	152.723
Memory B Cell	rs5760147	GSTT1	ENSG00000184674	22	24334948	A	C	0.36441	0.38437	3.89327e-35	-0.558679	0.0451713	982	TRUE	0.134777	152.656
Natural Killer Cell	rs4275	CTA-445C9.15	ENSG00000260065	22	26921725	A	G	0.44001	0.425978	3.87697e-35	0.541671	0.0437949	928	TRUE	0.141517	152.646
CD8 Effector memory	rs12275525	FAR1	ENSG00000197601	11	13742804	G	C	0.32231	0.331136	4.04117e-35	0.57517	0.0465159	982	TRUE	0.134721	152.582
CD8 Effector memory	rs837345	RP11-77H9.2	ENSG00000260276	16	9413287	T	C	0.18609	0.173483	4.17216e-35	0.690583	0.0558613	982	TRUE	0.134672	152.519
CD8 Naive/Central memory T cell	rs17608925	ORMDL3	ENSG00000172057	17	38082831	T	C	0.10882	0.118171	4.52135e-35	-0.862619	0.0698138	982	TRUE	0.134551	152.36
Non-classic Monocyte	rs2914937	CD55	ENSG00000196352	1	207488768	G	A	0.69191	0.697798	4.55463e-35	0.595436	0.0481924	932	TRUE	0.140741	152.328
CD8 Effector memory	rs77491846	DHRS4	ENSG00000157326	14	24458752	G	A	0.08107	0.0909455	4.64498e-35	0.984043	0.0796549	982	TRUE	0.13451	152.306
CD8 Naive/Central memory T cell	rs28478097	GTF2H2	ENSG00000145736	5	70309998	C	G	0.61527	0.612088	4.70061e-35	-0.552006	0.0446864	982	TRUE	0.134492	152.283
Natural Killer Recruiting Cell	rs7207206	AC000003.2	ENSG00000264194	17	10050174	G	A	0.30664	0.299892	4.81071e-35	-0.585976	0.0474436	967	TRUE	0.136258	152.232
CD8 Effector memory	rs4822451	DDTL	ENSG00000099974	22	24248166	T	G	0.64347	0.62065	5.08754e-35	0.560448	0.0453933	982	TRUE	0.134372	152.126
CD8 Naive/Central memory T cell	rs4687456	LINC00884	ENSG00000233058	3	193501914	A	C	0.46397	0.471173	5.20519e-35	-0.538206	0.0435982	982	TRUE	0.134337	152.08
Natural Killer Cell	rs4081781	LRRC6	ENSG00000129295	8	133694084	G	A	0.51745	0.495519	5.17483e-35	0.537153	0.0435113	928	TRUE	0.141061	152.074
Naïve/Immature B Cell	rs4713443	GTF2H4	ENSG00000213780	6	31155539	T	G	0.40184	0.440006	5.31206e-35	-0.547393	0.0443484	982	TRUE	0.134306	152.04
CD4 Naive/Central memory T cell	rs6879874	PRELID1	ENSG00000169230	5	176730775	A	T	0.71232	0.711488	5.41376e-35	0.592779	0.0480313	982	TRUE	0.134277	152.002
CD4 Naive/Central memory T cell	rs12763978	NMT2	ENSG00000152465	10	15238886	C	A	0.36483	0.371605	5.44155e-35	0.557418	0.0451677	982	TRUE	0.13427	151.992
Memory B Cell	rs2249741	HLA-C	ENSG00000204525	6	31240712	A	C	0.52224	0.553234	5.58985e-35	0.537107	0.0435295	982	TRUE	0.134229	151.939
Naïve/Immature B Cell	rs1148652	RPS3A	ENSG00000145425	4	151801938	T	C	0.05247	0.0703111	5.7634e-35	-1.20301	0.0975166	982	TRUE	0.134183	151.878
Non-classic Monocyte	rs1391371	HLA-DQA1	ENSG00000196735	6	32603798	A	T	0.20898	0.220203	5.74933e-35	0.675221	0.0547329	932	TRUE	0.140375	151.867
Natural Killer Cell	rs60046962	JAKMIP1	ENSG00000152969	4	6179711	C	T	0.53244	0.519911	5.74834e-35	-0.537618	0.0435789	928	TRUE	0.140895	151.865
CD8 Naive/Central memory T cell	rs11665965	RABAC1	ENSG00000105404	19	42429833	G	A	0.64744	0.662966	6.29353e-35	0.561143	0.0455127	982	TRUE	0.134049	151.704
Memory B Cell	rs3130361	HCG27	ENSG00000206344	6	30339564	A	G	0.76137	0.81178	6.36752e-35	-0.628925	0.0510142	982	TRUE	0.134031	151.681
CD8 Naive/Central memory T cell	rs2080141	CHCHD2	ENSG00000106153	7	56163770	T	C	0.21924	0.214121	6.72155e-35	0.647737	0.0525587	982	TRUE	0.133949	151.573
Memory B Cell	rs1116221	ZFP57	ENSG00000204644	6	30071330	C	T	0.27825	0.246181	7.22615e-35	-0.597745	0.0485253	982	TRUE	0.133839	151.43
CD4 Effector memory/TEMRA	rs45503293	RPSA	ENSG00000168028	3	39432785	C	T	0.15683	0.159439	7.47016e-35	0.736492	0.0598017	982	TRUE	0.133789	151.364
Natural Killer Recruiting Cell	rs2545794	PRR7-AS1	ENSG00000246334	5	176894756	C	T	0.53839	0.508577	7.56545e-35	-0.540507	0.0438918	967	TRUE	0.135563	151.334
Memory B Cell	rs17135720	RPS2	ENSG00000140988	16	2014935	T	C	0.12442	0.11275	7.64282e-35	0.81131	0.0658867	982	TRUE	0.133754	151.319
CD8 Effector memory	rs12125982	FLVCR1-AS1	ENSG00000198468	1	213056892	A	G	0.51674	0.507807	8.08887e-35	0.535678	0.0435188	982	TRUE	0.133668	151.206
CD4 Naive/Central memory T cell	rs5765371	RIBC2	ENSG00000128408	22	45838887	T	C	0.48238	0.520111	8.76776e-35	0.535449	0.0435231	982	TRUE	0.133546	151.046
CD8 Effector memory	rs3932433	ATHL1	ENSG00000142102	11	289553	G	C	0.39641	0.375054	8.95107e-35	0.546916	0.0444612	982	TRUE	0.133514	151.005
CD4 Effector memory/TEMRA	rs2273514	IFI27L2	ENSG00000119632	14	94595989	T	C	0.20668	0.202202	9.59526e-35	-0.6604	0.0537114	982	TRUE	0.133409	150.867
Naïve/Immature B Cell	rs10171879	MZT2A	ENSG00000173272	2	132247549	C	T	0.18	0.217632	1.1253e-34	0.69537	0.0566149	982	TRUE	0.133166	150.551
CD4 Naive/Central memory T cell	rs12663002	ZSCAN23	ENSG00000187987	6	28441634	C	T	0.1271	0.134863	1.14251e-34	-0.801981	0.0653014	982	TRUE	0.133143	150.521
CD4 Naive/Central memory T cell	rs2847157	ENOSF1	ENSG00000132199	18	714666	G	A	0.56305	0.548322	1.20875e-34	-0.538369	0.0438531	982	TRUE	0.133058	150.41
CD8 Naive/Central memory T cell	rs75965075	RPL14	ENSG00000188846	3	40438120	C	T	0.07415	0.071543	1.28141e-34	1.0188	0.0830187	982	TRUE	0.132969	150.294
CD4 Naive/Central memory T cell	rs28468464	RBMS1	ENSG00000153250	2	161305497	A	G	0.19027	0.196458	1.34327e-34	-0.679884	0.0554187	982	TRUE	0.132897	150.2
Natural Killer Recruiting Cell	rs6924982	RPS10	ENSG00000124614	6	34269856	A	T	0.18363	0.227225	1.35004e-34	0.693496	0.0565302	967	TRUE	0.134673	150.186
CD4 Naive/Central memory T cell	rs7082074	C10orf128	ENSG00000204161	10	50399844	A	C	0.34571	0.343009	1.35776e-34	-0.561075	0.0457376	982	TRUE	0.132881	150.179
CD4 Naive/Central memory T cell	rs7009579	TPD52	ENSG00000076554	8	81064734	A	G	0.44591	0.449584	1.37541e-34	0.536801	0.0437626	982	TRUE	0.132861	150.153
Classic Monocyte	rs2243784	RPL12	ENSG00000197958	9	130220956	G	A	0.58406	0.591423	1.38288e-34	0.544693	0.0444076	969	TRUE	0.134396	150.139
Natural Killer Cell	rs3825511	EPSTI1	ENSG00000133106	13	43566373	A	C	0.73432	0.717832	1.37679e-34	-0.604091	0.0492487	928	TRUE	0.139512	150.134
CD8 Effector memory	rs237714	ZFAS1	ENSG00000177410	20	47922900	C	T	0.22379	0.204081	1.40435e-34	0.640121	0.0521929	982	TRUE	0.132829	150.112
CD8 Naive/Central memory T cell	rs2742122	RAC1	ENSG00000136238	7	6413687	T	C	0.49693	0.494487	1.53485e-34	0.533303	0.043509	982	TRUE	0.132694	149.936
CD4 Naive/Central memory T cell	rs10204831	COX7A2L	ENSG00000115944	2	42623511	C	T	0.55571	0.587157	1.58881e-34	-0.536521	0.0437815	982	TRUE	0.132642	149.867
CD4 Naive/Central memory T cell	rs2659008	C17orf89	ENSG00000224877	17	79217002	A	G	0.51465	0.531136	1.60749e-34	0.533372	0.0435278	982	TRUE	0.132624	149.844
Non-classic Monocyte	rs2235200	MLLT4	ENSG00000130396	6	167723364	C	T	0.30125	0.307622	1.83797e-34	-0.594168	0.0485324	932	TRUE	0.13854	149.562
CD8 Naive/Central memory T cell	rs10452637	FAM26F	ENSG00000188820	6	116779692	G	A	0.06294	0.0609024	1.86843e-34	1.09664	0.0895851	982	TRUE	0.132395	149.546
CD8 Effector memory	rs3827561	LINC00969	ENSG00000242086	3	195674257	C	G	0.39941	0.4166	1.90867e-34	0.543698	0.0444211	982	TRUE	0.132362	149.504
CD4 Naive/Central memory T cell	rs2294624	TMEM204	ENSG00000131634	16	1586255	G	A	0.12967	0.132861	1.96016e-34	0.792544	0.0647637	982	TRUE	0.132322	149.451
CD4 Effector memory/TEMRA	rs55731118	NSG1	ENSG00000168824	4	4350915	A	T	0.39644	0.405035	1.99584e-34	0.544237	0.0444783	982	TRUE	0.132294	149.415
Natural Killer Cell	rs10270221	ZC3HAV1	ENSG00000105939	7	138734838	A	G	0.50941	0.504958	1.99583e-34	-0.53253	0.0435215	928	TRUE	0.138923	149.397
Naïve/Immature B Cell	rs4317403	RP11-328M4.2	ENSG00000234753	6	40971173	C	T	0.206	0.197983	2.05881e-34	0.658128	0.0537972	982	TRUE	0.132247	149.354
CD4 Effector memory/TEMRA	rs11079826	HOXB2	ENSG00000173917	17	46597048	C	T	0.51288	0.486726	2.14049e-34	0.532383	0.0435297	982	TRUE	0.132188	149.276
CD8 Effector memory	rs3766383	TSTD1	ENSG00000215845	1	161008572	C	A	0.12637	0.155236	2.21245e-34	-0.800712	0.0654837	982	TRUE	0.132137	149.211
Natural Killer Cell	rs3827561	LINC00969	ENSG00000242086	3	195674257	C	G	0.39941	0.4166	2.31663e-34	0.543051	0.0444253	928	TRUE	0.138686	149.102
Natural Killer Cell	rs62136099	PPP5C	ENSG00000011485	19	46847901	C	T	0.30805	0.275932	2.36521e-34	-0.576018	0.0471287	928	TRUE	0.138653	149.061
Natural Killer Recruiting Cell	rs2097433	GSTT1	ENSG00000184674	22	24296894	A	G	0.5679	0.533831	2.57128e-34	-0.539904	0.0441985	967	TRUE	0.133681	148.908
Natural Killer Cell	rs3784483	PCSK6	ENSG00000140479	15	101931984	A	G	0.61073	0.610887	2.62404e-34	-0.545074	0.0446278	928	TRUE	0.138488	148.855
CD8 Effector memory	rs1057192	FAM26F	ENSG00000188820	6	116783330	G	A	0.23643	0.243871	2.86087e-34	-0.625171	0.0512152	982	TRUE	0.131745	148.701
CD4 Naive/Central memory T cell	rs4723240	NT5C3A	ENSG00000122643	7	33088926	G	A	0.71094	0.695457	2.90081e-34	-0.585904	0.0480028	982	TRUE	0.131724	148.674
Memory B Cell	rs62224180	YBEY	ENSG00000182362	21	47726332	C	G	0.80904	0.775115	2.90365e-34	-0.675738	0.0553632	982	TRUE	0.131723	148.672
CD8 Naive/Central memory T cell	rs7126061	PPFIBP2	ENSG00000166387	11	7548423	G	A	0.62129	0.603649	2.9805e-34	0.547474	0.0448624	982	TRUE	0.131683	148.62
Memory B Cell	rs1465697	CD37	ENSG00000104894	19	49837246	C	T	0.27104	0.263705	3.08259e-34	-0.597318	0.0489578	982	TRUE	0.131632	148.553
Natural Killer Cell	rs10149899	PTGDR	ENSG00000168229	14	52624207	C	T	0.28653	0.306468	3.24453e-34	-0.587035	0.0481314	928	TRUE	0.138151	148.434
CD4 Naive/Central memory T cell	rs61876250	RP11-326C3.15	ENSG00000270972	11	325418	G	C	0.24667	0.25137	3.34966e-34	0.615602	0.0504844	982	TRUE	0.131505	148.389
Natural Killer Cell	rs2310991	SAR1A	ENSG00000079332	10	71931646	C	A	0.40837	0.427071	3.35734e-34	-0.539874	0.0442748	928	TRUE	0.138097	148.366
CD4 Naive/Central memory T cell	rs9520848	MYO16	ENSG00000041515	13	108995449	T	C	0.22368	0.264983	3.42269e-34	0.636735	0.052225	982	TRUE	0.131472	148.346
CD8 Effector memory	rs7483884	P4HA3	ENSG00000149380	11	73795411	G	A	0.43616	0.456698	3.44233e-34	-0.535028	0.0438847	982	TRUE	0.131463	148.334
Natural Killer Cell	rs7208788	CCL3L3	ENSG00000256515	17	34823204	G	A	0.1801	0.161026	3.42216e-34	0.690488	0.0566338	928	TRUE	0.138066	148.328
Natural Killer Recruiting Cell	rs1625792	HSPA1B	ENSG00000204388	6	31306420	G	A	0.13538	0.106221	3.48551e-34	0.78026	0.0640047	967	TRUE	0.133211	148.305
Classic Monocyte	rs11771145	EPHA1-AS1	ENSG00000229153	7	143110762	G	A	0.34542	0.356668	3.87085e-34	0.561038	0.0460542	969	TRUE	0.132811	148.098
Memory B Cell	rs10088428	HMBOX1	ENSG00000147421	8	28909523	C	T	0.25	0.259701	3.9292e-34	-0.612239	0.0502622	982	TRUE	0.131261	148.072
CD8 Effector memory	rs2302205	RPL23A	ENSG00000198242	17	26947046	A	C	0.08831	0.082122	4.24528e-34	-0.933866	0.0767062	982	TRUE	0.131143	147.919
CD8 Naive/Central memory T cell	rs4147750	NDUFS5	ENSG00000168653	1	39474057	A	C	0.31578	0.280536	4.32455e-34	-0.569998	0.0468245	982	TRUE	0.131115	147.882
CD8 Effector memory	rs3745936	CEACAM21	ENSG00000007129	19	42092815	T	A	0.78909	0.773807	4.41963e-34	0.649371	0.0533526	982	TRUE	0.131082	147.839
Naïve/Immature B Cell	rs6004662	CRYBB2	ENSG00000244752	22	25862124	G	A	0.07203	0.0959809	4.43903e-34	1.02464	0.084187	982	TRUE	0.131075	147.83
CD4 Naive/Central memory T cell	rs61875926	RPL27A	ENSG00000166441	11	8705528	C	G	0.10145	0.0957807	4.49165e-34	-0.877332	0.0720898	982	TRUE	0.131057	147.807
Natural Killer Recruiting Cell	rs12343516	PSMD5-AS1	ENSG00000226752	9	123603469	A	C	0.58909	0.577749	4.55773e-34	-0.541681	0.0445139	967	TRUE	0.132797	147.773
CD4 Naive/Central memory T cell	rs11750858	NUDT12	ENSG00000112874	5	102896400	T	C	0.15907	0.154481	5.06784e-34	-0.723704	0.0595145	982	TRUE	0.130872	147.568
CD4 Naive/Central memory T cell	rs7687961	CYP4V2	ENSG00000145476	4	187122009	C	A	0.81021	0.794102	5.24709e-34	-0.674848	0.0555097	982	TRUE	0.130819	147.499
Naïve/Immature B Cell	rs72764687	NSA2	ENSG00000164346	5	74151336	G	C	0.13101	0.13397	5.25861e-34	0.784288	0.0645127	982	TRUE	0.130816	147.494
CD4 Naive/Central memory T cell	rs3760131	TEN1	ENSG00000257949	17	73996887	T	C	0.7588	0.753973	5.35591e-34	0.618491	0.0508811	982	TRUE	0.130788	147.458
Memory B Cell	rs13094441	LIMD1	ENSG00000144791	3	45688319	T	A	0.25767	0.229458	5.68948e-34	0.604772	0.0497727	982	TRUE	0.130696	147.338
CD4 Naive/Central memory T cell	rs2286756	C19orf83	ENSG00000267757	19	46145025	G	T	0.52295	0.530274	5.82074e-34	-0.529479	0.0435828	982	TRUE	0.130661	147.293
CD4 Naive/Central memory T cell	rs34733863	DST	ENSG00000151914	6	56761170	G	C	0.20971	0.204543	6.0698e-34	-0.649448	0.0534728	982	TRUE	0.130597	147.21
Natural Killer Cell	rs7503637	ARL16	ENSG00000214087	17	79649515	G	A	0.1701	0.169125	6.17533e-34	-0.703615	0.0579394	928	TRUE	0.137126	147.158
Non-classic Monocyte	rs149147675	ACP5	ENSG00000102575	19	11690676	T	C	0.12692	0.126763	6.33942e-34	0.812694	0.0669335	932	TRUE	0.136577	147.108
CD4 Effector memory/TEMRA	rs67509210	BTN3A2	ENSG00000186470	6	26354100	G	T	0.12812	0.101832	6.4324e-34	-0.790775	0.0651345	982	TRUE	0.130508	147.095
CD8 Naive/Central memory T cell	rs254415	TBCA	ENSG00000171530	5	77071703	G	T	0.29832	0.287758	6.96457e-34	-0.577382	0.0475833	982	TRUE	0.130386	146.937
CD8 Naive/Central memory T cell	rs4947302	GTF2H4	ENSG00000213780	6	31074128	C	T	0.07758	0.0797043	7.05984e-34	0.987411	0.0813821	982	TRUE	0.130366	146.91
CD8 Naive/Central memory T cell	rs28720962	RPSA	ENSG00000168028	3	39426441	C	T	0.15637	0.155836	7.10008e-34	0.727225	0.05994	982	TRUE	0.130357	146.899
CD4 Naive/Central memory T cell	rs5751777	DDTL	ENSG00000099974	22	24267047	C	T	0.61785	0.590622	7.4726e-34	-0.543406	0.0448045	982	TRUE	0.130279	146.798
Natural Killer Cell	rs763821	FHAD1	ENSG00000142621	1	15668276	G	A	0.40146	0.384817	7.53019e-34	-0.538634	0.0444134	928	TRUE	0.13681	146.765
Natural Killer Cell	rs4890887	MBP	ENSG00000197971	18	74779614	C	A	0.39094	0.392947	8.41035e-34	0.540724	0.0446191	928	TRUE	0.136634	146.546
CD4 Naive/Central memory T cell	rs7836362	NUDT18	ENSG00000173566	8	21970426	T	C	0.51876	0.502803	8.64153e-34	-0.527987	0.043576	982	TRUE	0.130056	146.51
CD4 Naive/Central memory T cell	rs3735173	LRRC61	ENSG00000127399	7	150020526	C	T	0.24899	0.262766	8.69367e-34	0.610038	0.0503499	982	TRUE	0.130047	146.498
Dendritic Cell	rs3132484	LY6G5C	ENSG00000204428	6	31243410	G	T	0.4917	0.482107	9.16792e-34	-0.531021	0.043844	968	TRUE	0.131598	146.388
Natural Killer Recruiting Cell	rs9490547	HSF2	ENSG00000025156	6	123088139	G	C	0.83075	0.786172	9.22495e-34	0.707616	0.0584271	967	TRUE	0.131706	146.375
CD4 Naive/Central memory T cell	rs781539	SPINK2	ENSG00000128040	4	57685913	G	C	0.63934	0.65231	9.30261e-34	-0.549125	0.0453432	982	TRUE	0.129943	146.363
CD4 Effector memory/TEMRA	rs1610215	MT1E	ENSG00000169715	16	56659525	C	G	0.54311	0.542285	9.33916e-34	0.529329	0.0437098	982	TRUE	0.129937	146.356
CD4 Naive/Central memory T cell	rs199441	RP11-669E14.6	ENSG00000262372	17	44773783	A	G	0.77891	0.793687	9.36687e-34	-0.635388	0.0524687	982	TRUE	0.129933	146.35
CD4 SOX4 T cell	rs6570167	IFNGR1	ENSG00000027697	6	137793391	G	C	0.16826	0.155436	9.32126e-34	0.750634	0.0619833	857	TRUE	0.146124	146.316
Classic Monocyte	rs2637665	FAM26F	ENSG00000188820	6	116822449	C	T	0.525	0.518248	9.55224e-34	-0.531222	0.0438727	969	TRUE	0.131416	146.307
CD8 Effector memory	rs9615347	TTC38	ENSG00000075234	22	46728153	A	G	0.10196	0.106021	9.9412e-34	-0.871049	0.071958	982	TRUE	0.129842	146.232
Natural Killer Cell	rs484379	RPS16	ENSG00000105193	19	39925054	T	G	0.34135	0.378673	1.01843e-33	0.555792	0.0459219	928	TRUE	0.136328	146.166
CD8 S100B T cell	rs6961243	LAMB1	ENSG00000091136	7	107521404	G	A	0.41491	0.386603	1.05754e-33	0.535	0.0442153	981	TRUE	0.129862	146.109
Classic Monocyte	rs4471263	SH3BGRL3	ENSG00000142669	1	26622700	C	T	0.74881	0.738851	1.06119e-33	-0.611263	0.0505193	969	TRUE	0.131254	146.098
CD8 Naive/Central memory T cell	rs9559298	MYO16	ENSG00000041515	13	108995713	A	G	0.24043	0.275932	1.06882e-33	-0.616494	0.0509541	982	TRUE	0.129731	146.088
CD4 Naive/Central memory T cell	rs10260707	FIS1	ENSG00000214253	7	100863945	C	G	0.06268	0.060656	1.11888e-33	-1.08661	0.0898377	982	TRUE	0.12966	145.997
CD8 Effector memory	rs1628955	ANKDD1A	ENSG00000166839	15	65187220	T	C	0.63612	0.630336	1.14525e-33	-0.547356	0.0452609	982	TRUE	0.129625	145.951
CD4 Naive/Central memory T cell	rs2426198	BCAS4	ENSG00000124243	20	49421524	G	A	0.11773	0.119156	1.15294e-33	0.817064	0.0675661	982	TRUE	0.129615	145.938
Natural Killer Cell	rs2280251	FN3KRP	ENSG00000141560	17	80675105	G	C	0.38326	0.39632	1.18238e-33	-0.541544	0.04479	928	TRUE	0.13609	145.871
Natural Killer Cell	rs34408426	UCP2	ENSG00000175567	11	73697519	A	G	0.36458	0.384524	1.23474e-33	0.546872	0.045244	928	TRUE	0.13602	145.785
Natural Killer Cell	rs4816452	TMEM50B	ENSG00000142188	21	34810330	G	A	0.4725	0.471728	1.25046e-33	-0.527188	0.0436193	928	TRUE	0.136	145.76
CD8 Effector memory	rs35188965	SLC12A7	ENSG00000113504	5	1104938	C	T	0.58692	0.555959	1.27237e-33	-0.534471	0.0442271	982	TRUE	0.129463	145.742
Memory B Cell	rs34434037	RPL13	ENSG00000167526	16	89631008	G	C	0.19139	0.1664	1.33072e-33	-0.668772	0.0553573	982	TRUE	0.129395	145.654
Non-classic Monocyte	rs4801892	FPR1	ENSG00000171051	19	52256501	A	G	0.65698	0.701124	1.38815e-33	0.567093	0.0469544	932	TRUE	0.135329	145.554
CD4 Naive/Central memory T cell	rs2242435	GLIPR1L2	ENSG00000180481	12	75874913	G	A	0.43084	0.411795	1.43099e-33	-0.531047	0.0439789	982	TRUE	0.129283	145.51
Memory B Cell	rs77371232	NME4	ENSG00000103202	16	447561	A	T	0.42615	0.424392	1.52038e-33	0.531571	0.0440405	982	TRUE	0.12919	145.389
Natural Killer Cell	rs11150882	C17orf97	ENSG00000187624	17	259648	G	A	0.24314	0.262042	1.52019e-33	0.612783	0.0507688	928	TRUE	0.135688	145.372
Natural Killer Cell	rs36653	TMC4	ENSG00000167608	19	54668487	C	T	0.29263	0.259901	1.62196e-33	-0.577539	0.0478701	928	TRUE	0.135584	145.244
CD4 Naive/Central memory T cell	rs1783557	GDPD5	ENSG00000158555	11	75219277	T	C	0.86881	0.859655	1.66093e-33	-0.778191	0.0645118	982	TRUE	0.129055	145.214
CD8 Naive/Central memory T cell	rs3828879	HLA-B	ENSG00000234745	6	31379391	C	T	0.13298	0.143009	1.71536e-33	-0.773575	0.0641433	982	TRUE	0.129005	145.15
CD8 Effector memory	rs4786384	RP11-473M20.9	ENSG00000262370	16	3136919	T	C	0.52496	0.520234	1.79873e-33	0.525838	0.0436155	982	TRUE	0.128932	145.056
CD4 Naive/Central memory T cell	rs4807455	CNN2	ENSG00000064666	19	1033559	G	A	0.27233	0.255559	1.87962e-33	0.589717	0.0489287	982	TRUE	0.128865	144.969
CD8 Naive/Central memory T cell	rs10859822	NDUFA12	ENSG00000184752	12	95396906	C	A	0.34467	0.318925	1.88534e-33	0.552355	0.0458297	982	TRUE	0.12886	144.963
CD4 Effector memory/TEMRA	rs35651363	GYPC	ENSG00000136732	2	127519838	G	A	0.25499	0.27065	2.0305e-33	0.602009	0.049975	982	TRUE	0.128746	144.816
Natural Killer Cell	rs2325704	PYHIN1	ENSG00000163564	1	158909164	C	A	0.75328	0.762596	2.03673e-33	0.608635	0.050526	928	TRUE	0.13522	144.793
CD4 Naive/Central memory T cell	rs12824946	ITGB7	ENSG00000139626	12	53592452	T	C	0.08333	0.101155	2.06929e-33	0.949263	0.0788119	982	TRUE	0.128717	144.778
CD8 Naive/Central memory T cell	rs6966423	UPK3BL	ENSG00000267368	7	102348023	C	T	0.63461	0.628796	2.16848e-33	0.544669	0.0452353	982	TRUE	0.128645	144.686
CD4 Effector memory/TEMRA	rs9668831	CHPT1	ENSG00000111666	12	102083778	A	C	0.62378	0.632784	2.23431e-33	0.541309	0.0449654	982	TRUE	0.128599	144.626
Dendritic Cell	rs2517614	TRIM39	ENSG00000204599	6	30163955	G	A	0.21132	0.186033	2.23399e-33	-0.646637	0.0537148	968	TRUE	0.130217	144.622
Natural Killer Cell	rs13194491	HIST1H2AD	ENSG00000196866	6	27037080	C	T	0.0848	0.0608562	2.30107e-33	-0.941119	0.0781927	928	TRUE	0.135025	144.551
Dendritic Cell	rs2844514	HSPA1B	ENSG00000204388	6	31380340	C	T	0.42601	0.485679	2.37849e-33	-0.533637	0.0443472	968	TRUE	0.13012	144.498
CD8 Effector memory	rs12450225	HOXB-AS1	ENSG00000230148	17	46592413	A	G	0.51274	0.485818	2.45269e-33	0.524318	0.0435819	982	TRUE	0.128456	144.441
CD8 Effector memory	rs77000541	HLA-DQA2	ENSG00000237541	6	32635605	G	A	0.43596	0.297351	2.48408e-33	0.528458	0.0439299	982	TRUE	0.128437	144.416
CD4 Naive/Central memory T cell	rs17555056	RPS11	ENSG00000142534	19	49999647	C	G	0.10833	0.116523	2.48572e-33	-0.843161	0.070091	982	TRUE	0.128436	144.415
Naïve/Immature B Cell	rs2281778	DNAJC15	ENSG00000120675	13	43597977	C	G	0.22455	0.226856	2.6272e-33	-0.62777	0.0522056	982	TRUE	0.128351	144.305
CD8 Effector memory	rs2460740	KLRC4	ENSG00000183542	12	10581446	T	G	0.67025	0.647644	2.63201e-33	0.557209	0.0463383	982	TRUE	0.128348	144.301
CD8 Effector memory	rs9277752	EGFL8	ENSG00000241404	6	33094600	G	A	0.35736	0.366939	2.65897e-33	0.546593	0.0454586	982	TRUE	0.128332	144.281
Natural Killer Cell	rs12617290	LTBP1	ENSG00000049323	2	32341408	A	G	0.40506	0.414367	2.74464e-33	-0.533478	0.0443776	928	TRUE	0.134742	144.201
CD8 Effector memory	rs12800998	TSPAN32	ENSG00000064201	11	2317951	C	T	0.36902	0.339067	2.87777e-33	-0.542561	0.0451479	982	TRUE	0.12821	144.125
CD4 Naive/Central memory T cell	rs7098928	WAC-AS1	ENSG00000254635	10	28789999	A	G	0.57974	0.592224	2.95591e-33	-0.530312	0.0441367	982	TRUE	0.128169	144.071
Classic Monocyte	rs28609167	FAM184B	ENSG00000047662	4	17624887	G	T	0.60885	0.60716	3.12487e-33	0.539533	0.0449213	969	TRUE	0.12958	143.957
Classic Monocyte	rs9261227	MDC1	ENSG00000137337	6	30014667	T	C	0.0706	0.0904681	3.13162e-33	-1.02786	0.0855807	969	TRUE	0.129576	143.953
CD8 Naive/Central memory T cell	rs57839241	TSTD1	ENSG00000215845	1	160996971	C	G	0.12942	0.159578	3.38361e-33	-0.779161	0.0649082	982	TRUE	0.127961	143.804
Natural Killer Cell	rs74787440	ERN1	ENSG00000178607	17	62121787	G	T	0.15385	0.159116	3.50643e-33	-0.724704	0.0603865	928	TRUE	0.13435	143.716
Natural Killer Cell	rs11168790	FKBP11	ENSG00000134285	12	49311528	A	C	0.36936	0.391946	3.53986e-33	-0.54174	0.0451439	928	TRUE	0.134334	143.697
CD4 Naive/Central memory T cell	rs1181574	COA1	ENSG00000106603	7	43804695	C	T	0.67408	0.711149	3.73095e-33	-0.557634	0.0464852	982	TRUE	0.127811	143.61
Natural Killer Cell	rs971281	CCT8	ENSG00000156261	21	30420279	A	G	0.13328	0.131414	3.72991e-33	0.769023	0.0641067	928	TRUE	0.13425	143.593
CD8 Naive/Central memory T cell	rs11150881	C17orf97	ENSG00000187624	17	259304	A	G	0.24368	0.261996	3.77548e-33	0.608786	0.0507534	982	TRUE	0.127793	143.586
CD8 S100B T cell	rs4238397	ANKDD1A	ENSG00000166839	15	65179164	C	T	0.63495	0.628765	3.83169e-33	0.543058	0.0452784	981	TRUE	0.127884	143.557
CD4 Naive/Central memory T cell	rs10075736	CAST	ENSG00000153113	5	95990057	C	T	0.16057	0.169095	3.89523e-33	0.711731	0.0593486	982	TRUE	0.127745	143.524
CD4 Effector memory/TEMRA	rs2842603	RP1-3J17.3	ENSG00000236016	6	86336337	G	C	0.36871	0.378873	4.27866e-33	0.54128	0.0451646	982	TRUE	0.1276	143.338
CD4 Naive/Central memory T cell	rs29204	RP11-474N24.6	ENSG00000272799	18	9927719	G	C	0.12525	0.12279	4.64467e-33	0.788532	0.0658327	982	TRUE	0.127474	143.176
Natural Killer Cell	rs4678214	HSPBAP1	ENSG00000169087	3	122502093	C	T	0.78051	0.74595	4.62841e-33	-0.630613	0.0526472	928	TRUE	0.133904	143.166
CD8 Naive/Central memory T cell	rs2834222	TMEM50B	ENSG00000142188	21	34824771	G	A	0.47283	0.471682	4.69797e-33	-0.522745	0.0436463	982	TRUE	0.127456	143.153
Natural Killer Cell	rs11577318	CD52	ENSG00000169442	1	26601570	A	G	0.19091	0.181059	4.69838e-33	-0.664057	0.055445	928	TRUE	0.13388	143.136
CD4 Naive/Central memory T cell	rs11227250	RNASEH2C	ENSG00000172922	11	65438345	C	T	0.35479	0.344071	4.80295e-33	-0.545406	0.0455453	982	TRUE	0.127422	143.109
Natural Killer Cell	rs61442068	RPS3A	ENSG00000145425	4	152104206	C	T	0.06293	0.0618109	4.84541e-33	-1.07453	0.0897361	928	TRUE	0.13383	143.075
Plasma Cell	rs3095256	VARS2	ENSG00000137411	6	31221573	A	G	0.79208	0.795919	8.17731e-12	0.416914	0.0609933	643	TRUE	0.0677414	46.5774
Natural Killer Cell	rs12606063	MYL12A	ENSG00000101608	18	3249866	C	G	0.12797	0.141962	5.23518e-33	-0.780721	0.0652347	928	TRUE	0.133706	142.921
Memory B Cell	rs4660306	CCDC163P	ENSG00000236624	1	45978675	T	C	0.66006	0.685602	5.31191e-33	0.550531	0.0460054	982	TRUE	0.127267	142.909
CD8 Naive/Central memory T cell	rs10398	IFITM2	ENSG00000185201	11	308180	A	G	0.18096	0.213489	5.75394e-33	0.677029	0.0566076	982	TRUE	0.127144	142.751
CD8 Effector memory	rs11561378	YEATS4	ENSG00000127337	12	69767949	G	A	0.46052	0.432553	6.06196e-33	-0.522749	0.0437238	982	TRUE	0.127064	142.648
Memory B Cell	rs2516841	TSTD1	ENSG00000215845	1	161010774	A	G	0.73675	0.757761	6.09714e-33	-0.591622	0.0494865	982	TRUE	0.127055	142.636
Natural Killer Cell	rs7190732	CARHSP1	ENSG00000153048	16	8930563	T	C	0.26169	0.256652	6.39118e-33	0.592576	0.0495825	928	TRUE	0.133386	142.526
CD4 Naive/Central memory T cell	rs6151429	ARSA	ENSG00000100299	22	51063477	T	C	0.07931	0.0698029	6.62895e-33	-0.963682	0.0806545	982	TRUE	0.126926	142.47
Non-classic Monocyte	rs11908424	BIRC7	ENSG00000101197	20	61863955	C	T	0.09463	0.0850015	7.17654e-33	0.910165	0.0762176	932	TRUE	0.132703	142.298
Memory B Cell	rs9457443	SERAC1	ENSG00000122335	6	159124476	A	G	0.20977	0.19441	7.93606e-33	0.638852	0.0535352	982	TRUE	0.126648	142.114
Non-classic Monocyte	rs7388879	FCN1	ENSG00000085265	9	137845625	C	A	0.26582	0.270788	8.02202e-33	0.602616	0.0505025	932	TRUE	0.132525	142.077
Natural Killer Cell	rs72847212	CD151	ENSG00000177697	11	834389	T	C	0.19179	0.215599	8.44528e-33	-0.660387	0.0553638	928	TRUE	0.132937	141.974
CD4 Naive/Central memory T cell	rs2267592	PARVB	ENSG00000188677	22	44421563	G	T	0.52668	0.554081	9.19824e-33	-0.520453	0.0436585	982	TRUE	0.12642	141.821
CD8 Effector memory	rs60110638	KLRC2	ENSG00000205809	12	10597311	A	T	0.19878	0.227841	9.43877e-33	-0.651025	0.0546214	982	TRUE	0.126381	141.77
Natural Killer Cell	rs9737890	SPSB2	ENSG00000111671	12	6990453	A	T	0.29659	0.286803	9.40779e-33	0.568835	0.0477246	928	TRUE	0.132764	141.76
CD4 Effector memory/TEMRA	rs12954962	RP11-403A21.2	ENSG00000264745	18	21581709	T	C	0.74352	0.714321	9.6403e-33	0.594877	0.0499179	982	TRUE	0.126348	141.728
Memory B Cell	rs3861757	MZT2A	ENSG00000173272	2	132233317	G	A	0.17474	0.208254	1.02224e-32	0.683822	0.0574051	982	TRUE	0.126257	141.612
Memory B Cell	rs12602286	SNORD3B-1	ENSG00000265185	17	19236954	G	T	0.87795	0.836264	1.04229e-32	0.793188	0.0665952	982	TRUE	0.126227	141.573
CD4 Naive/Central memory T cell	rs13024411	ARHGAP15	ENSG00000075884	2	144012024	A	G	0.14065	0.151217	1.07485e-32	-0.746686	0.0627044	982	TRUE	0.12618	141.512
Natural Killer Cell	rs4282554	ZMAT4	ENSG00000165061	8	40627587	T	G	0.94469	0.909362	1.08485e-32	-1.13559	0.0953693	928	TRUE	0.132534	141.477
CD8 S100B T cell	rs1148652	RPS3A	ENSG00000145425	4	151801938	T	C	0.05247	0.0703111	1.12146e-32	-1.16447	0.0978174	981	TRUE	0.126227	141.428
Natural Killer Cell	rs77534857	RP11-1055B8.7	ENSG00000171282	17	79368631	G	A	0.21756	0.203465	1.17613e-32	-0.628815	0.0528393	928	TRUE	0.132404	141.317
Natural Killer Cell	rs6091367	ATP9A	ENSG00000054793	20	50388229	A	G	0.4278	0.440791	1.25486e-32	-0.524156	0.0440648	928	TRUE	0.1323	141.189
CD8 Effector memory	rs6424144	SRSF10	ENSG00000188529	1	24375663	G	A	0.49877	0.472128	1.40808e-32	-0.518274	0.0436056	982	TRUE	0.125763	140.977
CD4 Naive/Central memory T cell	rs2288544	OCEL1	ENSG00000099330	19	17337025	C	T	0.20988	0.219449	1.41808e-32	-0.636321	0.0535403	982	TRUE	0.125752	140.963
CD4 Naive/Central memory T cell	rs4792267	VAMP2	ENSG00000220205	17	8061337	G	A	0.70472	0.669634	1.42317e-32	0.568032	0.0477956	982	TRUE	0.125746	140.956
CD8 Effector memory	rs4922580	RCN1	ENSG00000049449	11	32143936	G	C	0.52585	0.524161	1.53676e-32	-0.51867	0.0436658	982	TRUE	0.125628	140.804
CD8 Effector memory	rs4949655	AK5	ENSG00000154027	1	77897688	T	C	0.17514	0.159378	1.59362e-32	0.68123	0.057366	982	TRUE	0.125571	140.732
CD8 Effector memory	rs1366836	AC013264.2	ENSG00000231621	2	198172148	T	G	0.37999	0.378072	1.60658e-32	0.533418	0.0449215	982	TRUE	0.125559	140.716
CD8 Naive/Central memory T cell	rs11053802	KLRC4	ENSG00000183542	12	10597207	C	T	0.67125	0.650339	1.7724e-32	0.550806	0.0464179	982	TRUE	0.125407	140.521
CD4 Naive/Central memory T cell	rs2698779	STK32C	ENSG00000165752	10	134157875	G	A	0.24571	0.227333	1.7849e-32	0.600998	0.0506502	982	TRUE	0.125396	140.507
CD4 Naive/Central memory T cell	rs6489710	NINJ2	ENSG00000171840	12	777008	G	T	0.35901	0.384247	1.88242e-32	-0.539167	0.0454563	982	TRUE	0.125314	140.402
CD8 Naive/Central memory T cell	rs1599933	MT1X	ENSG00000187193	16	56715862	C	A	0.55272	0.552787	2.1858e-32	-0.519677	0.0438595	982	TRUE	0.125082	140.106
CD4 Naive/Central memory T cell	rs393329	RP11-166B2.1	ENSG00000234719	16	12070422	T	C	0.62138	0.588774	2.27302e-32	-0.532579	0.0449607	982	TRUE	0.125022	140.028
CD4 Naive/Central memory T cell	rs279781	RP4-798A10.2	ENSG00000226029	1	16777812	G	C	0.37801	0.332753	2.35791e-32	-0.532618	0.0449758	982	TRUE	0.124965	139.955
CD4 Naive/Central memory T cell	rs12567433	LPAR3	ENSG00000171517	1	85376406	G	A	0.25917	0.266708	2.48508e-32	-0.589193	0.0497716	982	TRUE	0.124884	139.851
CD8 Naive/Central memory T cell	rs9897034	NT5C3B	ENSG00000141698	17	39992584	C	T	0.74249	0.755482	2.55417e-32	-0.590321	0.0498766	982	TRUE	0.124841	139.797
Natural Killer Cell	rs12459781	MRPL54	ENSG00000183617	19	3762119	T	C	0.66247	0.639359	2.58873e-32	0.545824	0.0461214	928	TRUE	0.131131	139.754
CD4 Naive/Central memory T cell	rs2325704	PYHIN1	ENSG00000163564	1	158909164	C	A	0.75328	0.762596	2.63413e-32	0.598634	0.0505901	982	TRUE	0.124794	139.736
Natural Killer Cell	rs2854643	SLC25A1	ENSG00000100075	22	19189706	T	C	0.64227	0.65365	2.69053e-32	-0.538325	0.0455002	928	TRUE	0.131069	139.677
CD8 Effector memory	rs17135720	RPS2	ENSG00000140988	16	2014935	T	C	0.12442	0.11275	2.81183e-32	0.781559	0.0660795	982	TRUE	0.124692	139.606
CD8 Effector memory	rs2228410	AOAH	ENSG00000136250	7	36763672	C	T	0.34004	0.341115	3.14689e-32	-0.544137	0.0460426	982	TRUE	0.124518	139.383
CD8 Naive/Central memory T cell	rs144021789	ZP3	ENSG00000188372	7	76184774	G	A	0.31517	0.310256	3.19731e-32	0.554782	0.0469487	982	TRUE	0.124493	139.352
Memory B Cell	rs35285321	CSTB	ENSG00000160213	21	45201832	G	A	0.3106	0.3415	3.27844e-32	-0.556901	0.0471364	982	TRUE	0.124454	139.302
Natural Killer Cell	rs2520256	COG5	ENSG00000164597	7	107162515	C	T	0.22397	0.229997	3.32399e-32	0.618074	0.0523192	928	TRUE	0.130727	139.258
CD4 Naive/Central memory T cell	rs1264419	DDX39B-AS1	ENSG00000234006	6	30576781	G	C	0.52755	0.542917	3.74771e-32	0.515727	0.043693	982	TRUE	0.124247	139.037
CD8 Naive/Central memory T cell	rs2524073	NOTCH4	ENSG00000204301	6	31244235	G	A	0.14383	0.128272	3.76889e-32	-0.733683	0.062161	982	TRUE	0.124238	139.026
Naïve/Immature B Cell	rs67375304	PTPLAD2	ENSG00000188921	9	21013478	C	G	0.18334	0.163151	3.77904e-32	0.665359	0.0563734	982	TRUE	0.124234	139.02
CD8 Naive/Central memory T cell	rs780088	KRTCAP3	ENSG00000157992	2	27716004	T	C	0.393	0.386326	3.9126e-32	0.527005	0.0446622	982	TRUE	0.12418	138.952
Natural Killer Cell	rs2303260	MPHOSPH6	ENSG00000135698	16	82203786	C	G	0.51433	0.480105	4.00493e-32	-0.514928	0.043646	928	TRUE	0.130426	138.889
Natural Killer Cell	rs3820618	RP11-69E11.4	ENSG00000182109	1	40223128	T	C	0.1243	0.131244	4.00548e-32	0.780053	0.0661184	928	TRUE	0.130425	138.889
CD4 Naive/Central memory T cell	rs312825	RP11-936I5.1	ENSG00000266998	17	75371822	T	C	0.69152	0.692116	4.06249e-32	-0.557161	0.0472305	982	TRUE	0.124122	138.877
Natural Killer Cell	rs4786384	RP11-473M20.9	ENSG00000262370	16	3136919	T	C	0.52496	0.520234	4.07748e-32	0.515297	0.0436829	928	TRUE	0.130397	138.853
Natural Killer Cell	rs57106417	AC104653.1	ENSG00000228857	2	114583321	G	A	0.61277	0.588405	4.10005e-32	0.528247	0.0447824	928	TRUE	0.130388	138.842
Naïve/Immature B Cell	rs1131398	LAMB1	ENSG00000091136	7	107569517	A	G	0.41596	0.403419	4.61561e-32	-0.521652	0.0442608	982	TRUE	0.123924	138.624
CD8 Effector memory	rs2559850	CHPT1	ENSG00000111666	12	102093459	G	A	0.57902	0.586141	4.6935e-32	0.520718	0.0441868	982	TRUE	0.123898	138.591
CD4 Naive/Central memory T cell	rs76386715	INF2	ENSG00000203485	14	105171208	C	T	0.14606	0.145781	4.77557e-32	-0.727864	0.0617724	982	TRUE	0.123871	138.557
CD4 Effector memory/TEMRA	rs2232669	POLR1D	ENSG00000186184	13	28195495	C	T	0.12947	0.116739	5.19521e-32	0.765261	0.0649853	982	TRUE	0.12374	138.39
CD4 Naive/Central memory T cell	rs379920	PARK7	ENSG00000116288	1	8028865	G	C	0.56863	0.599692	5.79779e-32	0.518356	0.044053	982	TRUE	0.12357	138.172
CD4 Naive/Central memory T cell	rs34390271	C12orf56	ENSG00000185306	12	64746063	A	G	0.28201	0.288312	5.80806e-32	-0.570521	0.0484869	982	TRUE	0.123567	138.169
Non-classic Monocyte	rs61897793	FADS2	ENSG00000134824	11	61599347	G	A	0.18478	0.153804	5.81846e-32	-0.677068	0.0575427	932	TRUE	0.129336	138.15
CD4 Effector memory/TEMRA	rs7606621	GCC2	ENSG00000135968	2	109312728	C	T	0.40593	0.401001	6.04016e-32	-0.522643	0.0444303	982	TRUE	0.123506	138.091
CD4 Naive/Central memory T cell	rs2074449	GPX4	ENSG00000167468	19	1095753	G	A	0.22446	0.223452	6.08889e-32	-0.615112	0.0522943	982	TRUE	0.123494	138.075
Natural Killer Cell	rs3892022	NUDT2	ENSG00000164978	9	34378177	C	T	0.14832	0.149199	6.62262e-32	0.721679	0.0613911	928	TRUE	0.129611	137.892
CD8 Naive/Central memory T cell	rs55775354	RBM43	ENSG00000184898	2	152118271	G	A	0.46557	0.434401	6.69585e-32	-0.514177	0.043743	982	TRUE	0.123346	137.887
CD8 S100B T cell	rs2649652	TIMM10	ENSG00000134809	11	57324428	A	G	0.75264	0.781013	6.85427e-32	-0.594607	0.050594	981	TRUE	0.12342	137.84
CD8 Effector memory	rs73070113	LAIR2	ENSG00000167618	19	55014172	A	T	0.12601	0.120434	7.05775e-32	-0.772576	0.0657509	982	TRUE	0.123264	137.782
CD4 Naive/Central memory T cell	rs416568	ZFP57	ENSG00000204644	6	29647628	T	A	0.29884	0.268679	7.06752e-32	0.5601	0.0476683	982	TRUE	0.123262	137.78
CD8 Naive/Central memory T cell	rs6558535	CTD-2336O2.1	ENSG00000253982	8	1710632	T	C	0.71036	0.707838	7.42034e-32	0.565045	0.0481061	982	TRUE	0.123186	137.683
CD4 Effector memory/TEMRA	rs1580833	MT2A	ENSG00000125148	16	56644650	C	A	0.30852	0.309285	7.74237e-32	-0.554749	0.0472439	982	TRUE	0.12312	137.599
CD4 Effector memory/TEMRA	rs7559150	PPIL3	ENSG00000240344	2	201754063	T	C	0.2311	0.24575	8.02117e-32	-0.607701	0.0517667	982	TRUE	0.123065	137.529
Natural Killer Cell	rs11231746	TRMT112	ENSG00000173113	11	64070940	T	C	0.32945	0.300323	7.97977e-32	-0.545041	0.0464273	928	TRUE	0.129309	137.523
CD4 Effector memory/TEMRA	rs4848353	AC104653.1	ENSG00000228857	2	114580423	A	G	0.56963	0.55097	8.53175e-32	-0.517163	0.0440738	982	TRUE	0.122969	137.407
Classic Monocyte	rs11075003	LITAF	ENSG00000189067	16	11700163	T	G	0.20375	0.186742	9.15246e-32	-0.639392	0.0545181	969	TRUE	0.124303	137.264
CD8 Effector memory	rs2269359	SPSB2	ENSG00000111671	12	6993653	G	A	0.29905	0.288174	9.18259e-32	0.559004	0.0476649	982	TRUE	0.122855	137.261
Naïve/Immature B Cell	rs10133948	RP11-8L8.2	ENSG00000259004	14	101393490	A	G	0.31038	0.299014	9.87755e-32	-0.552924	0.0471713	982	TRUE	0.122741	137.116
CD4 Naive/Central memory T cell	rs6603041	C15orf40	ENSG00000169609	15	83670073	A	C	0.5107	0.539282	1.00539e-31	0.511676	0.0436579	982	TRUE	0.122714	137.081
CD8 Naive/Central memory T cell	rs4903231	ISCA2	ENSG00000165898	14	74962233	G	A	0.58845	0.596689	1.03667e-31	-0.519648	0.044348	982	TRUE	0.122666	137.021
CD4 Naive/Central memory T cell	rs2438514	CTD-3162L10.1	ENSG00000267053	19	36706633	A	G	0.39045	0.395642	1.05274e-31	-0.524135	0.0447359	982	TRUE	0.122642	136.99
CD8 Effector memory	rs1599933	MT1X	ENSG00000187193	16	56715862	C	A	0.55272	0.552787	1.08465e-31	-0.514163	0.0438942	982	TRUE	0.122596	136.931
Memory B Cell	rs1131398	LAMB1	ENSG00000091136	7	107569517	A	G	0.41596	0.403419	1.09385e-31	0.518647	0.0442797	982	TRUE	0.122583	136.914
CD4 Naive/Central memory T cell	rs60527077	PI4K2B	ENSG00000038210	4	25161539	G	A	0.09701	0.092162	1.13133e-31	-0.863516	0.073741	982	TRUE	0.12253	136.847
Naïve/Immature B Cell	rs2249741	HLA-C	ENSG00000204525	6	31240712	A	C	0.52224	0.553234	1.14576e-31	0.511614	0.043694	982	TRUE	0.12251	136.822
CD8 S100B T cell	rs364343	RPL13	ENSG00000167526	16	89612638	G	A	0.22427	0.209871	1.14801e-31	-0.612975	0.0523513	981	TRUE	0.122617	136.818
Dendritic Cell	rs658642	SNHG8	ENSG00000269893	4	119200274	C	T	0.40629	0.380952	1.1479e-31	0.523821	0.0447371	968	TRUE	0.124059	136.815
Natural Killer Cell	rs2807303	TLE4	ENSG00000106829	9	82187095	G	A	0.35395	0.363782	1.14805e-31	0.534408	0.0456413	928	TRUE	0.128718	136.802
Naïve/Immature B Cell	rs2524266	ABHD16A	ENSG00000204427	6	30780568	C	T	0.13871	0.101909	1.16202e-31	-0.739287	0.0631446	982	TRUE	0.122488	136.794
CD4 Naive/Central memory T cell	rs17350938	DUT	ENSG00000128951	15	48589981	A	G	0.14043	0.14478	1.21328e-31	-0.735266	0.0628208	982	TRUE	0.122421	136.709
CD8 Naive/Central memory T cell	rs57190292	CCSER2	ENSG00000107771	10	86269259	C	T	0.11808	0.12972	1.2443e-31	-0.791477	0.0676358	982	TRUE	0.122382	136.659
CD8 S100B T cell	rs13207082	HIST1H4H	ENSG00000158406	6	27251379	A	G	0.09331	0.0724515	1.27569e-31	0.878377	0.0750754	981	TRUE	0.122452	136.609
CD8 S100B T cell	rs35697449	FAM85A	ENSG00000255495	8	11822903	T	C	0.72712	0.714706	1.27645e-31	0.573566	0.0490233	981	TRUE	0.122452	136.608
CD8 Effector memory	rs897804	PRDX2	ENSG00000167815	19	12876964	G	C	0.39645	0.384971	1.32492e-31	0.521922	0.0446213	982	TRUE	0.122284	136.534
CD4 Naive/Central memory T cell	rs77371232	NME4	ENSG00000103202	16	447561	A	T	0.42615	0.424392	1.36534e-31	0.516164	0.0441386	982	TRUE	0.122237	136.475
CD8 S100B T cell	rs6125037	SULF2	ENSG00000196562	20	46143709	A	G	0.39636	0.402864	1.39251e-31	-0.522015	0.0446454	981	TRUE	0.122316	136.435
CD8 Effector memory	rs11647760	LA16c-358B7.3	ENSG00000261505	16	1367610	C	A	0.59304	0.61044	1.42745e-31	-0.519421	0.0444315	982	TRUE	0.122168	136.387
CD4 Naive/Central memory T cell	rs2460970	SAMD12	ENSG00000177570	8	119629454	G	A	0.90936	0.919202	1.54098e-31	-0.888351	0.0760322	982	TRUE	0.122049	136.235
Classic Monocyte	rs2466077	NRG1	ENSG00000157168	8	32432753	G	T	0.53473	0.538636	1.58806e-31	0.514407	0.0440367	969	TRUE	0.123436	136.172
CD4 Naive/Central memory T cell	rs7035034	ISCA1	ENSG00000135070	9	88902663	C	T	0.65098	0.680243	1.69699e-31	-0.534711	0.045797	982	TRUE	0.121898	136.044
CD4 Naive/Central memory T cell	rs6504662	MYCBPAP	ENSG00000136449	17	48580257	T	C	0.43925	0.459362	1.74595e-31	-0.513457	0.0439857	982	TRUE	0.121854	135.988
Naïve/Immature B Cell	rs3809797	RPL23A	ENSG00000198242	17	27065211	T	C	0.08912	0.0927164	1.78601e-31	-0.894251	0.0766194	982	TRUE	0.121819	135.943
CD8 S100B T cell	rs11246065	RP11-326C3.11	ENSG00000251661	11	324170	A	G	0.35125	0.37008	1.813e-31	0.533941	0.0457531	981	TRUE	0.121904	135.913
Natural Killer Cell	rs117891721	VPS28	ENSG00000160948	8	145642886	C	T	0.05911	0.0569295	1.81468e-31	1.08027	0.0925679	928	TRUE	0.127974	135.895
CD4 Naive/Central memory T cell	rs7428837	FAM19A1	ENSG00000183662	3	68106935	C	T	0.47626	0.46797	1.83088e-31	-0.510064	0.0437102	982	TRUE	0.12178	135.893
CD4 Naive/Central memory T cell	rs2838942	COL18A1	ENSG00000182871	21	46904833	A	G	0.1117	0.104065	1.84816e-31	0.808668	0.069304	982	TRUE	0.121765	135.875
CD4 Naive/Central memory T cell	rs28558301	CCZ1	ENSG00000122674	7	5937428	A	C	0.54058	0.515276	1.93037e-31	-0.510991	0.0438065	982	TRUE	0.121697	135.789
CD4 Naive/Central memory T cell	rs6999321	AC090186.1	ENSG00000232941	8	52692784	G	A	0.9058	0.861518	1.93072e-31	0.871778	0.0747364	982	TRUE	0.121697	135.788
Naïve/Immature B Cell	rs61935208	CLLU1OS	ENSG00000205057	12	92813081	T	G	0.25997	0.265507	1.94849e-31	0.580543	0.0497725	982	TRUE	0.121683	135.77
CD4 Naive/Central memory T cell	rs72992163	ACAT1	ENSG00000075239	11	108311255	G	C	0.14181	0.145057	2.02754e-31	0.729723	0.0625805	982	TRUE	0.121621	135.691
CD8 Naive/Central memory T cell	rs1610215	MT1E	ENSG00000169715	16	56659525	C	G	0.54311	0.542285	2.02986e-31	0.511034	0.0438263	982	TRUE	0.121619	135.689
CD4 Naive/Central memory T cell	rs12636106	RP11-299J3.8	ENSG00000272758	3	122164156	C	T	0.17576	0.151478	2.04898e-31	-0.668783	0.0573588	982	TRUE	0.121604	135.67
Non-classic Monocyte	rs9910080	JUP	ENSG00000173801	17	39949608	T	C	0.92512	0.916215	2.04369e-31	-0.990034	0.0849096	932	TRUE	0.127302	135.661
CD4 Naive/Central memory T cell	rs524306	LRRIQ3	ENSG00000162620	1	74682253	A	T	0.49143	0.471528	2.09935e-31	-0.509089	0.0436702	982	TRUE	0.121566	135.622
CD4 Naive/Central memory T cell	rs62523994	PLEC	ENSG00000178209	8	145026582	G	A	0.40239	0.400354	2.11415e-31	-0.518975	0.0445206	982	TRUE	0.121556	135.608
CD4 Naive/Central memory T cell	rs519772	EI24	ENSG00000149547	11	125528391	A	G	0.36963	0.331367	2.25229e-31	-0.527	0.0452299	982	TRUE	0.121457	135.483
Natural Killer Cell	rs3828879	HLA-B	ENSG00000234745	6	31379391	C	T	0.13298	0.143009	2.26811e-31	-0.749141	0.0642985	928	TRUE	0.127611	135.453
CD4 Naive/Central memory T cell	rs8768	ZNF593	ENSG00000142684	1	26497340	A	C	0.76513	0.770311	2.28689e-31	-0.60002	0.0515026	982	TRUE	0.121433	135.453
CD8 Effector memory	rs3093273	FGL2	ENSG00000127951	7	76829275	A	G	0.08041	0.0905451	2.43136e-31	0.935003	0.0802918	982	TRUE	0.121337	135.331
CD4 Naive/Central memory T cell	rs10898954	P4HA3	ENSG00000149380	11	73790243	C	T	0.43618	0.45753	2.58435e-31	0.512485	0.0440285	982	TRUE	0.121242	135.21
Natural Killer Cell	rs1683588	R3HDM4	ENSG00000198858	19	870489	A	G	0.24465	0.251909	2.70564e-31	0.591019	0.0507925	928	TRUE	0.127324	135.104
Dendritic Cell	rs7304783	CLEC12A	ENSG00000172322	12	10115391	T	C	0.26586	0.270896	2.81624e-31	0.578798	0.0497568	968	TRUE	0.122645	135.036
Naïve/Immature B Cell	rs10746129	CORO1C	ENSG00000110880	12	109091089	T	C	0.45232	0.466184	3.01388e-31	0.510083	0.0438716	982	TRUE	0.121002	134.906
CD8 Effector memory	rs2136600	PPIL3	ENSG00000240344	2	201742345	C	T	0.22436	0.239128	3.07842e-31	-0.608502	0.0523445	982	TRUE	0.120969	134.864
Classic Monocyte	rs891187	TNNT1	ENSG00000105048	19	55671374	C	T	0.18358	0.193055	3.12432e-31	0.659714	0.0567561	969	TRUE	0.12237	134.831
CD8 Effector memory	rs74463408	LAIR1	ENSG00000167613	19	54871664	G	C	0.1145	0.132615	3.18769e-31	-0.79701	0.068578	982	TRUE	0.120914	134.795
CD4 Naive/Central memory T cell	rs237749	CCSAP	ENSG00000154429	1	229411709	G	T	0.67574	0.642901	3.28317e-31	-0.542046	0.04665	982	TRUE	0.120868	134.736
CD4 Naive/Central memory T cell	rs3786779	GLTSCR2	ENSG00000105373	19	48255284	G	A	0.72661	0.709285	3.33639e-31	-0.569224	0.0489947	982	TRUE	0.120843	134.704
CD4 Naive/Central memory T cell	rs1037686	EIF3G	ENSG00000130811	19	10222835	T	A	0.45653	0.440822	3.36332e-31	0.509306	0.04384	982	TRUE	0.120831	134.688
CD4 Effector memory/TEMRA	rs4537846	DDX11	ENSG00000013573	12	31213631	C	T	0.44336	0.448091	3.41194e-31	-0.510614	0.0439573	982	TRUE	0.120808	134.66
CD4 Naive/Central memory T cell	rs16876253	CTD-2324F15.2	ENSG00000250490	5	5777625	G	A	0.05936	0.0683554	3.50068e-31	-1.0733	0.0924151	982	TRUE	0.120768	134.609
CD8 Effector memory	rs9357500	RP1-8B1.4	ENSG00000231769	6	46097580	T	G	0.53259	0.514244	3.72485e-31	0.508102	0.0437693	982	TRUE	0.120671	134.486
CD4 Naive/Central memory T cell	rs2814166	RP11-140A10.3	ENSG00000235010	10	133993559	A	G	0.83504	0.849769	3.79421e-31	-0.682965	0.0588405	982	TRUE	0.120642	134.45
CD8 Effector memory	rs13339980	COL18A1	ENSG00000182871	21	46902435	C	A	0.05901	0.0596705	3.88345e-31	1.07552	0.0926763	982	TRUE	0.120606	134.403
Naïve/Immature B Cell	rs4424514	FAM177B	ENSG00000197520	1	222946310	A	G	0.74844	0.758562	4.43518e-31	0.583547	0.0503331	982	TRUE	0.120398	134.14
CD8 Effector memory	rs948636	TPGS2	ENSG00000134779	18	34361762	G	C	0.29167	0.28551	4.46123e-31	-0.557049	0.0480497	982	TRUE	0.120389	134.129
CD4 SOX4 T cell	rs5996108	SMDT1	ENSG00000183172	22	42490967	C	T	0.31715	0.326748	4.47553e-31	-0.579659	0.0500011	857	TRUE	0.135562	134.082
CD8 S100B T cell	rs1427680	CTLA4	ENSG00000163599	2	204729795	G	A	0.58801	0.596212	4.69933e-31	-0.514485	0.0443952	981	TRUE	0.120415	134.025
CD8 Naive/Central memory T cell	rs59977673	PRMT2	ENSG00000160310	21	47922091	C	T	0.42479	0.409024	4.71114e-31	-0.512028	0.044184	982	TRUE	0.120304	134.021
CD4 Naive/Central memory T cell	rs256888	FAM134B	ENSG00000154153	5	16622982	T	C	0.72951	0.725747	4.72567e-31	0.569762	0.0491672	982	TRUE	0.120299	134.015
CD4 Naive/Central memory T cell	rs1150253	IL24	ENSG00000162892	1	207071595	G	A	0.44706	0.454204	4.73988e-31	-0.509043	0.0439284	982	TRUE	0.120294	134.009
CD8 Effector memory	rs7314691	B4GALNT3	ENSG00000139044	12	661981	G	A	0.2626	0.260025	5.02442e-31	0.574913	0.0496341	982	TRUE	0.120203	133.893
CD4 Naive/Central memory T cell	rs8053839	LONP2	ENSG00000102910	16	48390512	G	T	0.54217	0.515029	5.1744e-31	0.507684	0.0438395	982	TRUE	0.120157	133.835
CD4 Naive/Central memory T cell	rs79746330	CTBP1-AS2	ENSG00000196810	4	1243329	C	G	0.38793	0.366384	5.20049e-31	-0.519064	0.0448239	982	TRUE	0.120149	133.825
Classic Monocyte	rs1547624	RGS1	ENSG00000090104	1	192543837	A	T	0.82077	0.82299	5.21021e-31	-0.663563	0.057303	969	TRUE	0.121562	133.817
Memory B Cell	rs2647040	HCG25	ENSG00000232940	6	32667280	A	G	0.60348	0.622606	5.31953e-31	-0.516971	0.0446507	982	TRUE	0.120114	133.78
CD4 Effector memory/TEMRA	rs2182595	NCF2	ENSG00000116701	1	183661032	A	G	0.63132	0.652448	5.39358e-31	-0.52413	0.0452736	982	TRUE	0.120092	133.753
CD4 Naive/Central memory T cell	rs2802	ZNF552	ENSG00000178935	19	58315273	G	A	0.30881	0.331999	5.76025e-31	0.547075	0.0472786	982	TRUE	0.119989	133.622
CD8 S100B T cell	rs1991223	RP11-18H21.1	ENSG00000245954	4	153019169	G	A	0.2887	0.291038	5.87699e-31	-0.557941	0.0482248	981	TRUE	0.120065	133.582
Naïve/Immature B Cell	rs1061662	PKIG	ENSG00000168734	20	43243545	C	T	0.15534	0.162411	5.97245e-31	-0.697589	0.0603023	982	TRUE	0.119932	133.551
Dendritic Cell	rs7207206	AC000003.2	ENSG00000264194	17	10050174	G	A	0.30664	0.299892	6.18115e-31	-0.551571	0.0476921	968	TRUE	0.121402	133.479
CD4 Naive/Central memory T cell	rs2812357	GALT	ENSG00000213930	9	34655436	T	C	0.57306	0.60117	6.41133e-31	0.510606	0.044162	982	TRUE	0.119821	133.41
CD4 Naive/Central memory T cell	rs9689983	RBAK-RBAKDN	ENSG00000272968	7	5024540	G	A	0.06869	0.05502	7.44706e-31	-0.997525	0.0863715	982	TRUE	0.119587	133.113
Memory B Cell	rs12105780	METTL8	ENSG00000123600	2	172215652	A	G	0.25564	0.25194	7.45841e-31	-0.578372	0.0500793	982	TRUE	0.119584	133.11
CD4 Naive/Central memory T cell	rs11131799	AGA	ENSG00000038002	4	178363378	G	A	0.63751	0.646027	8.065e-31	0.524548	0.0454454	982	TRUE	0.119462	132.955
Naïve/Immature B Cell	rs5002178	HLA-DQA1	ENSG00000196735	6	32611590	G	A	0.6661	0.61797	8.18887e-31	0.53463	0.0463241	982	TRUE	0.119438	132.925
CD4 Naive/Central memory T cell	rs9379880	BTN2A1	ENSG00000112763	6	26496916	G	A	0.16848	0.176825	8.23938e-31	0.6736	0.0583681	982	TRUE	0.119428	132.913
CD4 Naive/Central memory T cell	rs9620001	CENPM	ENSG00000100162	22	42330229	T	C	0.19702	0.210163	8.25098e-31	0.633871	0.0549261	982	TRUE	0.119426	132.91
Memory B Cell	rs72764663	NSA2	ENSG00000164346	5	74082520	G	A	0.13249	0.134463	8.6483e-31	0.743425	0.0644418	982	TRUE	0.119352	132.817
CD8 Effector memory	rs844333	NDUFA12	ENSG00000184752	12	95453279	C	G	0.66015	0.682615	9.06196e-31	-0.531936	0.0461255	982	TRUE	0.119279	132.725
Dendritic Cell	rs965951	CCT8	ENSG00000156261	21	30432557	G	A	0.12179	0.115969	9.49817e-31	0.775344	0.0672556	968	TRUE	0.120721	132.628
CD8 Effector memory	rs11546307	R3HDM4	ENSG00000198858	19	875389	G	A	0.24537	0.25445	9.79667e-31	0.585209	0.0507745	982	TRUE	0.119157	132.57
Memory B Cell	rs2074219	ELP5	ENSG00000170291	17	7156447	A	G	0.61088	0.646812	9.82716e-31	-0.516487	0.044813	982	TRUE	0.119152	132.564
CD8 Naive/Central memory T cell	rs11647760	LA16c-358B7.3	ENSG00000261505	16	1367610	C	A	0.59304	0.61044	9.90973e-31	-0.51255	0.0444742	982	TRUE	0.119139	132.547
CD4 Naive/Central memory T cell	rs11682046	UBE2F	ENSG00000184182	2	239006650	T	C	0.4678	0.494318	1.0264e-30	0.504522	0.0437891	982	TRUE	0.119084	132.478
CD4 Naive/Central memory T cell	rs847912	VWDE	ENSG00000146530	7	12457164	T	G	0.2139	0.217847	1.08414e-30	0.613673	0.0532845	982	TRUE	0.118998	132.369
CD4 Effector memory/TEMRA	rs1010167	GSTM4	ENSG00000168765	1	110198727	C	G	0.40465	0.414229	1.19367e-30	-0.512346	0.0445184	982	TRUE	0.118847	132.179
Natural Killer Cell	rs2972544	CTD-3162L10.1	ENSG00000267053	19	36752221	G	A	0.424	0.440037	1.3227e-30	-0.50849	0.0442174	928	TRUE	0.12473	131.96
Naïve/Immature B Cell	rs62224180	YBEY	ENSG00000182362	21	47726332	C	G	0.80904	0.775115	1.35614e-30	-0.639211	0.0555951	982	TRUE	0.118646	131.926
CD8 S100B T cell	rs2853915	XXbac-BPG252P9.10	ENSG00000272273	6	31275289	A	C	0.41892	0.384647	1.38782e-30	0.509394	0.044312	981	TRUE	0.118717	131.88
CD8 Effector memory	rs2303260	MPHOSPH6	ENSG00000135698	16	82203786	C	G	0.51433	0.480105	1.42374e-30	-0.502529	0.0437232	982	TRUE	0.11857	131.83
CD8 Naive/Central memory T cell	rs10134767	SLC25A29	ENSG00000197119	14	100763954	G	T	0.33605	0.337111	1.43873e-30	0.531681	0.0462633	982	TRUE	0.118553	131.809
CD4 Naive/Central memory T cell	rs15801	SAR1A	ENSG00000079332	10	71910663	C	T	0.39578	0.397413	1.44276e-30	-0.513556	0.0446871	982	TRUE	0.118549	131.803
Natural Killer Cell	rs62215189	SPATC1L	ENSG00000160284	21	47603995	A	G	0.26092	0.244564	1.47441e-30	-0.571803	0.0497636	928	TRUE	0.124552	131.745
Naïve/Immature B Cell	rs2232669	POLR1D	ENSG00000186184	13	28195495	C	T	0.12947	0.116739	1.51006e-30	0.747819	0.0650938	982	TRUE	0.118477	131.713
CD8 Naive/Central memory T cell	rs2302205	RPL23A	ENSG00000198242	17	26947046	A	C	0.08831	0.082122	1.52686e-30	-0.88473	0.0770176	982	TRUE	0.11846	131.691
CD4 Effector memory/TEMRA	rs10088428	HMBOX1	ENSG00000147421	8	28909523	C	T	0.25	0.259701	1.61319e-30	-0.579523	0.0504696	982	TRUE	0.118374	131.582
CD8 S100B T cell	rs12120833	RPS8	ENSG00000142937	1	45241285	C	G	0.15012	0.124176	1.61675e-30	-0.702868	0.0612125	981	TRUE	0.118477	131.577
Naïve/Immature B Cell	rs7595075	SH3YL1	ENSG00000035115	2	264019	C	A	0.35198	0.328288	1.66841e-30	-0.52531	0.0457598	982	TRUE	0.118321	131.515
CD8 Naive/Central memory T cell	rs10175462	PAX8	ENSG00000125618	2	113988492	G	A	0.35455	0.375039	1.6972e-30	0.52438	0.0456848	982	TRUE	0.118294	131.481
Classic Monocyte	rs1401723	RP11-347P5.1	ENSG00000272211	2	197035827	C	T	0.60296	0.585186	1.71085e-30	0.515869	0.044946	969	TRUE	0.119678	131.462
CD4 Effector memory/TEMRA	rs1610634	ZFP57	ENSG00000204644	6	29738454	T	C	0.35203	0.341253	1.73e-30	-0.525159	0.0457592	982	TRUE	0.118264	131.444
CD8 Naive/Central memory T cell	rs1570031	TMEM230	ENSG00000089063	20	5071680	T	C	0.53689	0.529396	1.73969e-30	0.502986	0.043829	982	TRUE	0.118255	131.432
CD4 Naive/Central memory T cell	rs213888	SPATA9	ENSG00000145757	5	94981993	G	A	0.31849	0.318309	1.78576e-30	0.538241	0.0469103	982	TRUE	0.118214	131.381
Natural Killer Cell	rs250753	F2R	ENSG00000181104	5	76037551	A	G	0.72839	0.739683	1.87124e-30	0.563589	0.0491369	928	TRUE	0.124161	131.272
CD4 Naive/Central memory T cell	rs9470807	BTBD9	ENSG00000183826	6	38139945	A	G	0.74608	0.705343	1.91365e-30	-0.575848	0.0502141	982	TRUE	0.118105	131.244
Memory B Cell	rs2517774	DDR1	ENSG00000204580	6	29893982	C	T	0.26859	0.237327	1.96164e-30	-0.56539	0.0493114	982	TRUE	0.118066	131.195
CD4 Effector memory/TEMRA	rs4405161	PRDX6	ENSG00000117592	1	173414992	A	G	0.31365	0.310225	1.96481e-30	-0.540098	0.0471061	982	TRUE	0.118064	131.191
Memory B Cell	rs174575	FADS1	ENSG00000149485	11	61602003	C	G	0.25596	0.253265	1.96563e-30	-0.574226	0.0500828	982	TRUE	0.118063	131.191
CD8 S100B T cell	rs9752750	AC006369.2	ENSG00000236213	2	37824224	A	C	0.56444	0.597244	2.04641e-30	-0.505496	0.0441018	981	TRUE	0.118106	131.11
CD8 S100B T cell	rs909685	SYNGR1	ENSG00000100321	22	39747671	T	A	0.28594	0.321605	2.12822e-30	0.554531	0.0483941	981	TRUE	0.118044	131.033
CD4 Naive/Central memory T cell	rs12954962	RP11-403A21.2	ENSG00000264745	18	21581709	T	C	0.74352	0.714321	2.14115e-30	0.573498	0.0500516	982	TRUE	0.117929	131.021
CD8 Effector memory	rs2074771	SEPT2	ENSG00000168385	2	242350944	A	G	0.09922	0.0943948	2.22782e-30	0.837479	0.0731124	982	TRUE	0.117866	130.942
Naïve/Immature B Cell	rs425530	PINLYP	ENSG00000234465	19	44488786	C	T	0.41445	0.413674	2.28901e-30	0.508138	0.0443698	982	TRUE	0.117824	130.889
Natural Killer Recruiting Cell	rs7685265	FAM184B	ENSG00000047662	4	17568510	C	T	0.67473	0.663151	2.29183e-30	0.537674	0.0469493	967	TRUE	0.119431	130.882
Classic Monocyte	rs2085018	RP11-661A12.5	ENSG00000254859	8	144633556	T	C	0.48859	0.502217	2.31909e-30	0.503863	0.0440009	969	TRUE	0.119195	130.859
CD8 Naive/Central memory T cell	rs6701596	LDLRAP1	ENSG00000157978	1	25889917	T	C	0.53283	0.540314	2.45734e-30	-0.501476	0.0438116	982	TRUE	0.117712	130.748
Classic Monocyte	rs9941087	HP	ENSG00000257017	16	72118324	G	A	0.33843	0.36834	2.46559e-30	-0.532058	0.0464847	969	TRUE	0.119098	130.738
CD4 Naive/Central memory T cell	rs13100751	SLC4A7	ENSG00000033867	3	27454964	A	G	0.24231	0.213628	2.47721e-30	-0.583882	0.0510142	982	TRUE	0.117699	130.732
CD4 Naive/Central memory T cell	rs9676777	CARD8	ENSG00000105483	19	48758706	G	A	0.24557	0.216893	2.49714e-30	0.581213	0.050784	982	TRUE	0.117687	130.716
CD8 Effector memory	rs13084166	DZIP3	ENSG00000198919	3	108395273	A	C	0.29467	0.294302	2.50234e-30	0.548734	0.0479469	982	TRUE	0.117683	130.712
CD8 Naive/Central memory T cell	rs9829025	GPR160	ENSG00000173890	3	169746123	A	G	0.35861	0.388266	2.52619e-30	0.521584	0.0455779	982	TRUE	0.117668	130.693
Natural Killer Cell	rs4654783	LINC00339	ENSG00000218510	1	22439520	T	C	0.71395	0.703526	2.74741e-30	0.553201	0.0483716	928	TRUE	0.123531	130.512
CD4 Naive/Central memory T cell	rs11717383	PPM1M	ENSG00000164088	3	52287468	G	T	0.47776	0.508485	2.80671e-30	-0.500417	0.0437633	982	TRUE	0.117503	130.485
CD8 Effector memory	rs2246577	FN3KRP	ENSG00000141560	17	80680394	T	C	0.61637	0.599168	2.86881e-30	0.513958	0.0449549	982	TRUE	0.117468	130.442
CD4 Naive/Central memory T cell	rs208750	PCM1	ENSG00000078674	8	17776219	T	G	0.76261	0.754573	2.87447e-30	-0.587376	0.0513774	982	TRUE	0.117465	130.438
CD4 SOX4 T cell	rs7503161	EIF5A	ENSG00000132507	17	7207964	A	C	0.58698	0.561503	2.98194e-30	-0.540713	0.047309	857	TRUE	0.132267	130.326
CD8 Effector memory	rs1008982	MGMT	ENSG00000170430	10	131445731	T	C	0.38782	0.380151	3.11298e-30	-0.512623	0.044866	982	TRUE	0.11734	130.28
CD4 Naive/Central memory T cell	rs10819317	ST6GALNAC6	ENSG00000160408	9	130668957	A	G	0.17349	0.168355	3.12584e-30	-0.659597	0.0577313	982	TRUE	0.117333	130.272
CD4 Naive/Central memory T cell	rs2866689	CNOT6L	ENSG00000138767	4	78636187	G	A	0.8802	0.895642	3.15306e-30	-0.76912	0.0673218	982	TRUE	0.117319	130.254
CD8 Effector memory	rs12453217	PNMT	ENSG00000141744	17	37741982	T	C	0.79826	0.779981	3.36719e-30	0.622074	0.0544779	982	TRUE	0.117216	130.124
CD4 Naive/Central memory T cell	rs114586219	FAM154B	ENSG00000188659	15	82537939	C	A	0.08054	0.0704958	3.48603e-30	0.91713	0.0803385	982	TRUE	0.117161	130.056
CD4 Naive/Central memory T cell	rs1384443	ATP6V1G3	ENSG00000151418	1	199125879	G	A	0.17184	0.203957	3.74317e-30	-0.661247	0.0579552	982	TRUE	0.117049	129.915
CD4 Naive/Central memory T cell	rs196425	RP4-594I10.3	ENSG00000264443	1	24871586	T	C	0.37417	0.370188	3.83477e-30	0.515401	0.0451808	982	TRUE	0.117011	129.867
CD8 Effector memory	rs2993986	WAC-AS1	ENSG00000254635	10	28800023	C	T	0.77303	0.796043	3.87126e-30	-0.595383	0.0521959	982	TRUE	0.116996	129.848
Natural Killer Cell	rs10872851	RP11-596D21.1	ENSG00000257831	14	31781575	T	C	0.39033	0.393363	3.88438e-30	-0.511217	0.0448184	928	TRUE	0.122961	129.826
CD4 SOX4 T cell	rs3132513	IER3	ENSG00000137331	6	31203570	A	G	0.46088	0.449954	3.85334e-30	-0.533142	0.0467377	857	TRUE	0.13182	129.818
Natural Killer Cell	rs35335944	CAPN12	ENSG00000182472	19	39250308	G	A	0.22105	0.232445	3.99288e-30	-0.600873	0.0526897	928	TRUE	0.122916	129.771
Classic Monocyte	rs10500316	VSTM1	ENSG00000189068	19	54553697	T	C	0.53467	0.519803	4.03588e-30	-0.502965	0.0441079	969	TRUE	0.118314	129.762
Natural Killer Cell	rs7191006	AC132186.1	ENSG00000247270	16	66126856	C	T	0.32242	0.33052	4.06535e-30	0.533379	0.0467776	928	TRUE	0.122886	129.736
CD8 Effector memory	rs1050390	CTC-524C5.2	ENSG00000263272	17	5336058	G	A	0.21505	0.236403	4.24053e-30	0.606605	0.0532167	982	TRUE	0.116852	129.667
Memory B Cell	rs11217124	RPS25	ENSG00000118181	11	118889132	A	G	0.26452	0.250062	4.28377e-30	-0.565002	0.0495708	982	TRUE	0.116836	129.647
CD4 Naive/Central memory T cell	rs7542137	THEM4	ENSG00000159445	1	151868892	C	T	0.59813	0.600031	4.34615e-30	0.508253	0.0445967	982	TRUE	0.116814	129.619
CD4 Naive/Central memory T cell	rs1076556	SCAMP3	ENSG00000116521	1	155234821	A	G	0.28645	0.266831	4.35407e-30	0.55116	0.0483624	982	TRUE	0.116811	129.615
Memory B Cell	rs17466257	TSPAN3	ENSG00000140391	15	77376183	C	A	0.40285	0.389498	4.4828e-30	0.507938	0.0445797	982	TRUE	0.116765	129.557
Natural Killer Recruiting Cell	rs10205753	AC006369.2	ENSG00000236213	2	37823509	T	C	0.50609	0.538528	4.59591e-30	0.501327	0.0440078	967	TRUE	0.118322	129.504
CD8 Naive/Central memory T cell	rs6424145	PNRC2	ENSG00000189266	1	24375689	G	C	0.49841	0.472097	4.62196e-30	-0.498151	0.043731	982	TRUE	0.116717	129.497
CD8 Effector memory	rs9468121	ZNF391	ENSG00000124613	6	27382381	A	G	0.76264	0.759378	4.76449e-30	-0.58529	0.0513925	982	TRUE	0.116669	129.437
CD8 Effector memory	rs6758114	AC007383.4	ENSG00000231955	2	207013099	A	C	0.43242	0.461534	4.78782e-30	-0.502635	0.0441365	982	TRUE	0.116661	129.427
Natural Killer Cell	rs9272070	HLA-DRB5	ENSG00000198502	6	32599485	T	G	0.50125	0.519202	5.06407e-30	-0.497825	0.0437329	928	TRUE	0.122525	129.3
CD8 Effector memory	rs8025610	CIB1	ENSG00000185043	15	90776984	G	C	0.16713	0.165799	5.21862e-30	-0.667015	0.0586094	982	TRUE	0.116525	129.256
CD4 Naive/Central memory T cell	rs11185932	RP11-137H2.4	ENSG00000226659	10	82295398	G	A	0.33681	0.337188	5.42192e-30	-0.526406	0.0462679	982	TRUE	0.116465	129.181
CD8 Effector memory	rs10496164	PLEK	ENSG00000115956	2	68610120	A	G	0.2615	0.28745	5.65014e-30	0.565969	0.049761	982	TRUE	0.1164	129.099
Memory B Cell	rs9272553	HLA-DQB1	ENSG00000179344	6	32607008	G	T	0.57712	0.288174	5.74305e-30	-0.503398	0.0442652	982	TRUE	0.116374	129.067
CD4 Naive/Central memory T cell	rs1792156	MRPL48	ENSG00000175581	11	73529453	G	A	0.39899	0.438743	5.8686e-30	-0.507766	0.0446567	982	TRUE	0.11634	129.024
CD4 Effector memory/TEMRA	rs637149	KCTD21-AS1	ENSG00000246174	11	77865961	A	G	0.38204	0.360779	5.89385e-30	-0.511726	0.0450064	982	TRUE	0.116333	129.015
CD8 Effector memory	rs146021635	POMZP3	ENSG00000146707	7	76179719	C	A	0.21163	0.208315	6.05201e-30	0.608606	0.0535379	982	TRUE	0.116291	128.963
CD4 Naive/Central memory T cell	rs3124747	SURF1	ENSG00000148290	9	136268084	A	G	0.67853	0.647521	6.31069e-30	0.532114	0.0468241	982	TRUE	0.116225	128.88
CD4 Effector memory/TEMRA	rs2302205	RPL23A	ENSG00000198242	17	26947046	A	C	0.08831	0.082122	6.40111e-30	-0.875762	0.0770723	982	TRUE	0.116203	128.852
CD4 Naive/Central memory T cell	rs9693457	PKIA	ENSG00000171033	8	79438103	G	T	0.17749	0.201817	6.41375e-30	-0.650356	0.0572361	982	TRUE	0.1162	128.848
Classic Monocyte	rs4987360	SELL	ENSG00000188404	1	169664867	A	G	0.30051	0.302818	6.42786e-30	-0.545374	0.0479977	969	TRUE	0.117572	128.84
CD4 Naive/Central memory T cell	rs12218394	METTL10	ENSG00000203791	10	126480591	G	C	0.58547	0.556298	6.45235e-30	-0.504382	0.0443914	982	TRUE	0.11619	128.836
CD4 Naive/Central memory T cell	rs11801289	MDM4	ENSG00000198625	1	204528969	G	C	0.67525	0.674746	6.66859e-30	-0.530493	0.0467013	982	TRUE	0.116138	128.771
CD4 Naive/Central memory T cell	rs2623060	BDH2	ENSG00000164039	4	104047504	G	A	0.3849	0.403696	6.83792e-30	0.51046	0.0449463	982	TRUE	0.116099	128.721
CD4 Naive/Central memory T cell	rs17198248	CHN1	ENSG00000128656	2	175703427	T	G	0.43247	0.446797	6.95586e-30	-0.501283	0.0441441	982	TRUE	0.116072	128.687
CD8 Effector memory	rs11613912	RP11-96H19.1	ENSG00000257261	12	46739740	C	T	0.26941	0.26931	7.04504e-30	-0.559721	0.0492951	982	TRUE	0.116051	128.662
Natural Killer Cell	rs13059124	DZIP3	ENSG00000198919	3	108408614	C	T	0.29451	0.293686	7.09033e-30	0.544753	0.0479793	928	TRUE	0.12197	128.634
Natural Killer Cell	rs2139809	GCC2	ENSG00000135968	2	109045638	T	C	0.58892	0.591592	7.22607e-30	0.504597	0.044449	928	TRUE	0.121939	128.596
Natural Killer Cell	rs4880135	SNHG7	ENSG00000233016	9	139615162	C	A	0.60498	0.629073	7.32952e-30	-0.507822	0.0447379	928	TRUE	0.121915	128.568
CD4 Naive/Central memory T cell	rs1106055	PWWP2A	ENSG00000170234	5	159491520	A	G	0.60825	0.596443	7.4653e-30	-0.508497	0.0448038	982	TRUE	0.11596	128.547
Natural Killer Cell	rs2247056	ATP6V1G2	ENSG00000213760	6	31265490	T	C	0.71809	0.770773	7.461e-30	-0.551685	0.0486088	928	TRUE	0.121886	128.533
Memory B Cell	rs5770622	RP1-29C18.10	ENSG00000212939	22	50051548	T	G	0.68218	0.654666	7.95883e-30	-0.532836	0.0469714	982	TRUE	0.115859	128.42
CD4 Naive/Central memory T cell	rs648956	MRPL32	ENSG00000106591	7	42945367	C	T	0.86596	0.858131	8.0417e-30	-0.728173	0.0641963	982	TRUE	0.115842	128.4
Naïve/Immature B Cell	rs1054770	CD37	ENSG00000104894	19	49878115	G	A	0.2749	0.264044	8.07018e-30	-0.555653	0.0489881	982	TRUE	0.115837	128.393
CD8 Naive/Central memory T cell	rs2673023	LIMD1	ENSG00000144791	3	45711367	T	C	0.74267	0.77142	8.16907e-30	-0.567425	0.0500307	982	TRUE	0.115818	128.369
CD4 Naive/Central memory T cell	rs12990777	TMEM18	ENSG00000151353	2	674963	G	A	0.73441	0.741377	8.18526e-30	-0.561656	0.0495227	982	TRUE	0.115815	128.365
CD4 Naive/Central memory T cell	rs334103	OSBPL6	ENSG00000079156	2	179061110	T	C	0.50847	0.525978	8.30213e-30	0.496127	0.0437497	982	TRUE	0.115792	128.337
Natural Killer Cell	rs12813197	KLRD1	ENSG00000134539	12	10471317	C	G	0.67557	0.655051	8.25405e-30	-0.529814	0.0467182	928	TRUE	0.12172	128.333
CD8 Naive/Central memory T cell	rs56182240	EXOC3	ENSG00000180104	5	423169	C	T	0.42275	0.355944	8.33382e-30	0.502071	0.0442751	982	TRUE	0.115786	128.329
CD8 S100B T cell	rs174622	FADS1	ENSG00000149485	11	61631927	G	A	0.21673	0.222975	8.48782e-30	-0.602177	0.0531105	981	TRUE	0.115861	128.293
Classic Monocyte	rs7776702	AC002451.3	ENSG00000231170	7	95238041	G	C	0.43799	0.460656	8.55638e-30	-0.50294	0.0443608	969	TRUE	0.117115	128.273
CD4 Naive/Central memory T cell	rs840012	CD247	ENSG00000198821	1	167414872	C	T	0.40082	0.373422	8.89062e-30	0.505863	0.0446318	982	TRUE	0.115684	128.201
CD4 Naive/Central memory T cell	rs12961878	RP11-17M16.2	ENSG00000265778	18	74567762	A	T	0.32424	0.291715	9.16099e-30	0.529496	0.0467277	982	TRUE	0.115637	128.142
CD8 Effector memory	rs13093464	HSPBAP1	ENSG00000169087	3	122507436	G	A	0.78218	0.747998	9.27881e-30	-0.600412	0.0529913	982	TRUE	0.115616	128.116
CD8 Naive/Central memory T cell	rs583182	MRPL21	ENSG00000197345	11	68678634	C	T	0.29452	0.295149	9.58999e-30	-0.543561	0.047986	982	TRUE	0.115564	128.051
Classic Monocyte	rs72629024	PPDPF	ENSG00000125534	20	62152519	C	G	0.15221	0.163335	9.95271e-30	-0.693873	0.0612732	969	TRUE	0.116874	127.974
Classic Monocyte	rs5760147	DDT	ENSG00000099977	22	24334948	A	C	0.36441	0.38437	1.01921e-29	-0.51783	0.045736	969	TRUE	0.116836	127.927
Natural Killer Cell	rs596359	RGS17	ENSG00000091844	6	153457053	C	T	0.52771	0.518833	1.05035e-29	-0.495975	0.0438159	928	TRUE	0.121322	127.856
Natural Killer Cell	rs35717482	BOK	ENSG00000176720	2	242510982	G	A	0.13737	0.147136	1.05751e-29	-0.719254	0.0635443	928	TRUE	0.121311	127.842
CD4 Naive/Central memory T cell	rs10175462	PAX8	ENSG00000125618	2	113988492	G	A	0.35455	0.375039	1.08734e-29	-0.517467	0.0457268	982	TRUE	0.115366	127.802
CD4 Effector memory/TEMRA	rs145719494	PRKCB	ENSG00000166501	16	24044921	A	G	0.05203	0.0538805	1.12257e-29	1.11437	0.0984971	982	TRUE	0.115315	127.739
CD8 Naive/Central memory T cell	rs3828362	CCDC58	ENSG00000160124	3	122131777	C	G	0.40884	0.413828	1.12437e-29	0.503406	0.0444958	982	TRUE	0.115313	127.736
CD4 Effector memory/TEMRA	rs11648905	TMEM8A	ENSG00000129925	16	425298	G	T	0.47773	0.424161	1.14871e-29	-0.495383	0.0437939	982	TRUE	0.115279	127.693
Natural Killer Cell	rs10867165	CEP78	ENSG00000148019	9	80849929	C	G	0.06805	0.0811056	1.17735e-29	-0.982408	0.0868656	928	TRUE	0.121133	127.63
CD4 Effector memory/TEMRA	rs3828879	HLA-B	ENSG00000234745	6	31379391	C	T	0.13298	0.143009	1.21465e-29	-0.728444	0.0644254	982	TRUE	0.11519	127.583
Dendritic Cell	rs731835	RPS5	ENSG00000083845	19	58898436	T	C	0.32696	0.325593	1.21825e-29	-0.530826	0.0469486	968	TRUE	0.116657	127.573
CD4 Naive/Central memory T cell	rs2269359	SPSB2	ENSG00000111671	12	6993653	G	A	0.29905	0.288174	1.22951e-29	0.540194	0.0477806	982	TRUE	0.115171	127.559
Memory B Cell	rs3818830	NUDT2	ENSG00000164978	9	34378999	A	T	0.14976	0.153896	1.23931e-29	0.693061	0.0613056	982	TRUE	0.115159	127.543
CD4 Effector memory/TEMRA	rs67998226	ZNF391	ENSG00000124613	6	28238059	T	C	0.09865	0.0793656	1.2777e-29	-0.82918	0.0733636	982	TRUE	0.11511	127.483
Classic Monocyte	rs1412445	LIPA	ENSG00000107798	10	91002804	C	T	0.337	0.338297	1.30165e-29	0.526294	0.0465718	969	TRUE	0.116445	127.442
CD8 Naive/Central memory T cell	rs35651363	GYPC	ENSG00000136732	2	127519838	G	A	0.25499	0.27065	1.41301e-29	0.56687	0.0501943	982	TRUE	0.114951	127.283
CD4 Naive/Central memory T cell	rs4864602	SPINK2	ENSG00000128040	4	57624491	A	C	0.21489	0.219233	1.49081e-29	-0.601288	0.0532642	982	TRUE	0.114866	127.177
Natural Killer Recruiting Cell	rs73376681	MBOAT1	ENSG00000172197	6	19808175	A	G	0.08682	0.0927318	1.50629e-29	0.882573	0.0781877	967	TRUE	0.116424	127.153
CD8 S100B T cell	rs3828879	HLA-B	ENSG00000234745	6	31379391	C	T	0.13298	0.143009	1.58327e-29	-0.727387	0.0644647	981	TRUE	0.114874	127.058
CD8 Effector memory	rs9928800	CARHSP1	ENSG00000153048	16	8936910	A	G	0.26513	0.259393	1.59554e-29	0.55925	0.0495666	982	TRUE	0.114759	127.043
CD4 Effector memory/TEMRA	rs17812607	ARHGAP15	ENSG00000075884	2	143980969	T	C	0.14007	0.14903	1.61117e-29	-0.711223	0.0630408	982	TRUE	0.114743	127.023
Classic Monocyte	rs7207206	AC000003.2	ENSG00000264194	17	10050174	G	A	0.30664	0.299892	1.7142e-29	-0.538438	0.0477486	969	TRUE	0.116005	126.897
CD4 Effector memory/TEMRA	rs7103713	GSTP1	ENSG00000084207	11	67338242	G	A	0.42686	0.40539	1.75903e-29	-0.498722	0.0442356	982	TRUE	0.114604	126.849
Natural Killer Cell	rs4885304	COMMD6	ENSG00000188243	13	76088638	G	A	0.15422	0.138728	1.75586e-29	-0.683028	0.0605822	928	TRUE	0.120472	126.838
CD8 Effector memory	rs2545225	ZNF85	ENSG00000105750	19	21042460	A	G	0.14149	0.131829	1.8352e-29	0.707557	0.0627795	982	TRUE	0.114537	126.766
CD8 Effector memory	rs12188321	EXOC3	ENSG00000180104	5	428418	C	G	0.50908	0.460795	1.86404e-29	0.493229	0.0437682	982	TRUE	0.114512	126.735
Naïve/Immature B Cell	rs3130566	ATP6V1G2	ENSG00000213760	6	31102618	C	G	0.15037	0.114844	1.90944e-29	-0.689724	0.0612162	982	TRUE	0.114474	126.687
CD4 Naive/Central memory T cell	rs2241976	PSD4	ENSG00000125637	2	113943470	A	G	0.42225	0.450585	1.91428e-29	0.499123	0.0443004	982	TRUE	0.11447	126.682
Natural Killer Cell	rs4793870	HOXB2	ENSG00000173917	17	46581184	T	C	0.64545	0.628488	1.91319e-29	0.515341	0.0457396	928	TRUE	0.12033	126.668
Non-classic Monocyte	rs17700376	RPL28	ENSG00000108107	19	55897327	A	G	0.35222	0.354666	1.9392e-29	-0.528327	0.0468972	932	TRUE	0.119854	126.642
CD8 Effector memory	rs1324551	ACTA2	ENSG00000107796	10	90751516	C	T	0.5019	0.507407	2.06283e-29	-0.492786	0.0437635	982	TRUE	0.114352	126.534
Natural Killer Recruiting Cell	rs731835	RPS5	ENSG00000083845	19	58898436	T	C	0.32696	0.325593	2.14889e-29	-0.528377	0.0469393	967	TRUE	0.115854	126.449
Natural Killer Recruiting Cell	rs28515621	SMDT1	ENSG00000183172	22	42534126	G	T	0.68193	0.658731	2.28238e-29	0.531971	0.0472809	967	TRUE	0.115758	126.33
CD8 Naive/Central memory T cell	rs77120309	CPNE1	ENSG00000214078	20	34218173	C	T	0.09467	0.110132	2.33082e-29	-0.840865	0.0747473	982	TRUE	0.114158	126.292
CD4 Naive/Central memory T cell	rs4078520	EPS8L2	ENSG00000177106	11	723429	C	T	0.53973	0.504558	2.39356e-29	0.493806	0.0439052	982	TRUE	0.114116	126.239
CD4 Naive/Central memory T cell	rs9681103	RNF168	ENSG00000163961	3	196211219	T	C	0.23669	0.199076	2.45358e-29	-0.578937	0.0514844	982	TRUE	0.114077	126.19
Natural Killer Cell	rs1991401	DDX5	ENSG00000108654	17	62502435	A	G	0.30884	0.317277	2.47059e-29	-0.532591	0.0473654	928	TRUE	0.119907	126.162
CD8 Naive/Central memory T cell	rs6964911	NAA38	ENSG00000128534	7	117859904	G	A	0.65925	0.680936	2.82259e-29	-0.518658	0.0461746	982	TRUE	0.113854	125.913
CD4 SOX4 T cell	rs9265882	RPP21	ENSG00000241370	6	31313101	T	C	0.35006	0.347567	2.77396e-29	-0.549311	0.0488969	857	TRUE	0.12836	125.91
Natural Killer Cell	rs4878690	GRHPR	ENSG00000137106	9	37422656	C	T	0.32454	0.32895	2.81839e-29	0.525043	0.0467425	928	TRUE	0.119689	125.901
CD4 Naive/Central memory T cell	rs910927	RP11-93B14.6	ENSG00000167046	20	61696208	A	C	0.59129	0.594287	2.92081e-29	0.499927	0.044519	982	TRUE	0.1138	125.845
CD4 Naive/Central memory T cell	rs11000888	VCL	ENSG00000035403	10	75901929	G	C	0.13835	0.1332	3.00956e-29	-0.711646	0.0633877	982	TRUE	0.113752	125.786
CD8 Effector memory	rs55834529	HIST1H4F	ENSG00000198327	6	27072542	A	G	0.09503	0.0718817	3.03878e-29	0.8378	0.0746302	982	TRUE	0.113737	125.767
Memory B Cell	rs4147592	MGST3	ENSG00000143198	1	165600146	G	A	0.48858	0.479581	3.21425e-29	-0.491305	0.0437842	982	TRUE	0.113648	125.656
Naïve/Immature B Cell	rs9657360	NAPRT1	ENSG00000147813	8	144676862	C	T	0.79196	0.777626	3.24165e-29	0.605	0.0539201	982	TRUE	0.113635	125.639
CD4 Effector memory/TEMRA	rs1651888	MED16	ENSG00000175221	19	873743	G	A	0.27589	0.292901	3.25026e-29	0.549417	0.0489673	982	TRUE	0.11363	125.633
CD4 Naive/Central memory T cell	rs2842970	ACAT2	ENSG00000120437	6	160153166	C	T	0.58439	0.562381	3.26132e-29	-0.498272	0.0444102	982	TRUE	0.113625	125.627
Natural Killer Cell	rs2739330	DDTL	ENSG00000099974	22	24295286	T	C	0.60624	0.571235	3.35757e-29	0.502493	0.0447967	928	TRUE	0.119399	125.554
Naïve/Immature B Cell	rs6835890	TIFA	ENSG00000145365	4	113187346	A	G	0.49152	0.512565	3.73158e-29	-0.490706	0.0437823	982	TRUE	0.113411	125.36
CD4 Naive/Central memory T cell	rs11958387	CTD-2116N20.1	ENSG00000250081	5	64822031	A	G	0.34893	0.372898	3.77289e-29	0.514648	0.0459225	982	TRUE	0.113394	125.338
Naïve/Immature B Cell	rs11801289	MDM4	ENSG00000198625	1	204528969	G	C	0.67525	0.674746	4.20238e-29	-0.523407	0.0467439	982	TRUE	0.113222	125.125
CD8 Naive/Central memory T cell	rs73582288	ZNF83	ENSG00000167766	19	53121736	C	T	0.35934	0.358916	4.27421e-29	0.51077	0.0456214	982	TRUE	0.113195	125.091
CD4 SOX4 T cell	rs12154009	TULP4	ENSG00000130338	6	158718235	G	T	0.08437	0.0890976	4.37332e-29	-0.939559	0.0839358	857	TRUE	0.127559	125.009
CD4 Naive/Central memory T cell	rs10431121	RP5-903G2.2	ENSG00000254610	11	67541000	G	A	0.34368	0.35542	4.52662e-29	-0.515789	0.0460907	982	TRUE	0.113104	124.978
Natural Killer Cell	rs56204927	IQSEC3	ENSG00000120645	12	248202	C	G	0.60057	0.623268	4.57453e-29	-0.500116	0.0446939	928	TRUE	0.118886	124.942
Natural Killer Cell	rs9484150	HEBP2	ENSG00000051620	6	138699838	G	A	0.06426	0.0719279	4.6494e-29	-0.998786	0.0892701	928	TRUE	0.118859	124.91
CD8 Effector memory	rs4930444	GSTP1	ENSG00000084207	11	67342580	G	A	0.42563	0.419988	4.72379e-29	-0.495287	0.0442736	982	TRUE	0.113036	124.893
Dendritic Cell	rs7537477	CD52	ENSG00000169442	1	26618829	C	T	0.74855	0.738512	4.75747e-29	0.56825	0.0507986	968	TRUE	0.114473	124.875
Non-classic Monocyte	rs153448	GM2A	ENSG00000196743	5	150650283	G	A	0.3667	0.392562	4.77506e-29	-0.520218	0.0465062	932	TRUE	0.118365	124.858
CD4 Naive/Central memory T cell	rs117694210	ACP5	ENSG00000102575	19	11684412	C	T	0.12887	0.123037	4.92642e-29	0.730661	0.0653354	982	TRUE	0.11297	124.81
CD4 Effector memory/TEMRA	rs1050390	CTC-524C5.2	ENSG00000263272	17	5336058	G	A	0.21505	0.236403	4.96924e-29	0.59582	0.0532816	982	TRUE	0.112956	124.793
CD8 Naive/Central memory T cell	rs10112042	MYOM2	ENSG00000036448	8	2119753	G	T	0.1505	0.17684	5.047e-29	0.68455	0.061224	982	TRUE	0.112931	124.762
Naïve/Immature B Cell	rs6738282	GPATCH11	ENSG00000152133	2	37317457	A	C	0.38965	0.355236	5.12112e-29	0.501859	0.0448898	982	TRUE	0.112908	124.733
CD8 Effector memory	rs4233115	COLGALT2	ENSG00000198756	1	183936470	G	A	0.56885	0.599369	5.12228e-29	0.494191	0.044204	982	TRUE	0.112908	124.733
CD8 Effector memory	rs56069047	GBP5	ENSG00000154451	1	89742517	C	T	0.55294	0.545642	5.55674e-29	-0.491951	0.0440322	982	TRUE	0.112778	124.571
Natural Killer Cell	rs4698432	FGFBP2	ENSG00000137441	4	15964763	C	T	0.38036	0.376286	5.69337e-29	-0.503731	0.0450952	928	TRUE	0.118522	124.509
Classic Monocyte	rs6139202	C20orf27	ENSG00000101220	20	3746070	A	T	0.07431	0.0776101	5.76706e-29	0.938181	0.0839968	969	TRUE	0.114059	124.494
CD4 Naive/Central memory T cell	rs784600	HPCAL4	ENSG00000116983	1	40139553	C	T	0.45213	0.469249	5.95839e-29	0.491188	0.0439883	982	TRUE	0.112667	124.433
Classic Monocyte	rs17624230	DNAJC15	ENSG00000120675	13	43604332	T	A	0.22685	0.226009	5.99473e-29	-0.587376	0.0526049	969	TRUE	0.113997	124.418
CD8 Effector memory	rs12235416	NINJ1	ENSG00000131669	9	95888667	T	C	0.18484	0.199584	6.27041e-29	-0.629554	0.0564026	982	TRUE	0.112586	124.332
Natural Killer Cell	rs12932337	RPL13	ENSG00000167526	16	89630630	C	T	0.19855	0.175316	6.7873e-29	-0.612241	0.0548861	928	TRUE	0.11823	124.161
CD4 Naive/Central memory T cell	rs12956008	LPIN2	ENSG00000101577	18	3058706	A	G	0.49058	0.453773	7.62667e-29	0.488117	0.0437993	982	TRUE	0.112274	123.944
CD4 Naive/Central memory T cell	rs7785921	AOAH	ENSG00000136250	7	36762723	A	G	0.73301	0.737327	7.72872e-29	-0.551532	0.0494949	982	TRUE	0.112253	123.918
Naïve/Immature B Cell	rs3828879	HLA-B	ENSG00000234745	6	31379391	C	T	0.13298	0.143009	8.16295e-29	-0.71827	0.0644863	982	TRUE	0.112166	123.81
Natural Killer Recruiting Cell	rs2049985	SYNGR1	ENSG00000100321	22	39756650	G	C	0.21187	0.251263	8.42623e-29	-0.600452	0.0539223	967	TRUE	0.113657	123.743
Natural Killer Cell	rs2559850	CHPT1	ENSG00000111666	12	102093459	G	A	0.57902	0.586141	8.53377e-29	0.493825	0.0443514	928	TRUE	0.117849	123.707
Memory B Cell	rs10740330	PPA1	ENSG00000180817	10	71970791	T	G	0.34516	0.346166	8.78831e-29	0.512716	0.0460588	982	TRUE	0.112048	123.664
CD4 Naive/Central memory T cell	rs57635800	HSD17B12	ENSG00000149084	11	43878485	G	A	0.27738	0.307607	8.8172e-29	-0.544442	0.0489102	982	TRUE	0.112043	123.657
CD8 Naive/Central memory T cell	rs2844475	AIF1	ENSG00000204472	6	31583155	G	A	0.37329	0.390129	8.98113e-29	0.50388	0.045273	982	TRUE	0.112014	123.621
CD4 Naive/Central memory T cell	rs34503528	ST6GALNAC1	ENSG00000070526	17	74703015	A	C	0.45948	0.449138	9.54147e-29	-0.488818	0.0439409	982	TRUE	0.111917	123.501
Natural Killer Cell	rs11606612	RP11-660L16.2	ENSG00000254682	11	71164047	C	A	0.78838	0.690052	9.7962e-29	0.596285	0.0536127	928	TRUE	0.11762	123.434
Naïve/Immature B Cell	rs2210913	FCRL3	ENSG00000160856	1	157668993	C	T	0.46904	0.44923	1.09269e-28	0.487649	0.0438836	982	TRUE	0.111701	123.232
CD8 Naive/Central memory T cell	rs72772354	GDI2	ENSG00000057608	10	5813361	A	G	0.20909	0.190761	1.13437e-28	-0.59826	0.0538537	982	TRUE	0.111642	123.158
CD8 Naive/Central memory T cell	rs11606494	LDHC	ENSG00000166796	11	18445800	G	A	0.11494	0.117893	1.14862e-28	0.762707	0.0686636	982	TRUE	0.111622	123.134
CD4 Naive/Central memory T cell	rs7956248	HEBP1	ENSG00000013583	12	13177941	C	A	0.55576	0.544533	1.27586e-28	-0.489195	0.0440777	982	TRUE	0.111454	122.926
CD4 SOX4 T cell	rs17215231	RPS18	ENSG00000231500	6	33239869	C	T	0.0672	0.0639975	1.34468e-28	-1.03438	0.0932392	857	TRUE	0.125575	122.785
CD8 Naive/Central memory T cell	rs6804822	LINC00969	ENSG00000242086	3	195709662	G	A	0.22623	0.239282	1.37294e-28	0.580648	0.0523487	982	TRUE	0.111337	122.78
CD8 Effector memory	rs879471	STMN3	ENSG00000197457	20	62269942	C	T	0.53886	0.528472	1.46453e-28	0.48711	0.0439386	982	TRUE	0.111234	122.652
Memory B Cell	rs3091649	PLTP	ENSG00000100979	20	44537697	G	A	0.54426	0.557761	1.53782e-28	0.48737	0.0439794	982	TRUE	0.111156	122.556
CD8 Naive/Central memory T cell	rs28479378	VAMP5	ENSG00000168899	2	85750407	C	T	0.13007	0.122267	1.54077e-28	-0.721579	0.065115	982	TRUE	0.111153	122.552
Memory B Cell	rs7744174	KHDC1	ENSG00000135314	6	73973880	C	T	0.21222	0.216338	1.57766e-28	-0.593528	0.0535699	982	TRUE	0.111115	122.505
CD8 S100B T cell	rs6593279	PSPH	ENSG00000146733	7	55803970	G	A	0.17262	0.227425	1.67466e-28	-0.64217	0.0579882	981	TRUE	0.111121	122.387
CD4 Naive/Central memory T cell	rs2658954	NELL2	ENSG00000184613	12	45241770	G	A	0.8621	0.847259	1.6751e-28	0.703523	0.0635285	982	TRUE	0.11102	122.386
Dendritic Cell	rs9264185	AGER	ENSG00000204305	6	31219982	G	A	0.31226	0.265584	1.71685e-28	-0.526891	0.047588	968	TRUE	0.112405	122.334
CD8 Effector memory	rs807668	SLC25A1	ENSG00000100075	22	19162686	A	G	0.64275	0.654543	1.81543e-28	-0.505902	0.045713	982	TRUE	0.110891	122.227
Classic Monocyte	rs2249741	HLA-C	ENSG00000204525	6	31240712	A	C	0.52224	0.553234	1.81316e-28	0.488383	0.0441295	969	TRUE	0.112214	122.226
CD8 Naive/Central memory T cell	rs12125982	FLVCR1-AS1	ENSG00000198468	1	213056892	A	G	0.51674	0.507807	1.82109e-28	0.485106	0.043835	982	TRUE	0.110886	122.221
Natural Killer Recruiting Cell	rs658642	SNHG8	ENSG00000269893	4	119200274	C	T	0.40629	0.380952	1.85575e-28	0.496613	0.0448817	967	TRUE	0.112382	122.18
Natural Killer Cell	rs7208708	AC000003.2	ENSG00000264194	17	10049841	T	C	0.31349	0.314352	1.88018e-28	0.522423	0.0472193	928	TRUE	0.116533	122.143
CD8 Naive/Central memory T cell	rs7748141	XXbac-BPG252P9.9	ENSG00000272540	6	31288877	T	C	0.13267	0.100339	1.89826e-28	-0.71441	0.064577	982	TRUE	0.11082	122.139
CD8 Effector memory	rs1059091	IFITM2	ENSG00000185201	11	309127	A	G	0.32006	0.350724	1.98418e-28	0.519313	0.0469586	982	TRUE	0.110749	122.051
CD4 Naive/Central memory T cell	rs56046109	CCDC152	ENSG00000198865	5	42744296	A	T	0.28638	0.283231	2.00651e-28	0.535844	0.0484578	982	TRUE	0.110731	122.029
CD4 Naive/Central memory T cell	rs12446326	AC009120.4	ENSG00000261404	16	74405323	T	G	0.09726	0.101678	2.02295e-28	0.817462	0.0739302	982	TRUE	0.110718	122.013
Memory B Cell	rs2076172	RPL10A	ENSG00000198755	6	35436925	C	T	0.57405	0.535771	2.07552e-28	-0.489753	0.0443018	982	TRUE	0.110677	121.962
CD4 Naive/Central memory T cell	rs470929	MBP	ENSG00000197971	18	74723459	T	C	0.56588	0.592516	2.29787e-28	0.488233	0.0442009	982	TRUE	0.110515	121.761
Natural Killer Cell	rs7759272	HLA-F	ENSG00000204642	6	29684994	T	C	0.12524	0.146258	2.322e-28	0.731044	0.0661887	928	TRUE	0.116181	121.725
[truncated: 13,072 more rows]

## Sheet: Table S2
Dataset types	Cohorts	Phenostring	nCase	nControl	Sample size	Population	ID/download link
main diagnosis (KSD)	FinnGen	Calculus of kidney and ureter	9053	347024	356077	European	finn-b-N14_CALCUKIDUR
	UKB	Calculus of kidney	3175	399288	402463	European	https://pheweb.org/UKB-TOPMed/download/594.1
	UKB	Calculus of ureter	2401	399289	401690	European	https://pheweb.org/UKB-TOPMed/download/594.3
	UKB	Urinary calculus	6391	399288	405679	European	https://pheweb.org/UKB-TOPMed/download/594
urinary biomarkers	UKB	Sodium in urine	/	/	326831	European	ukb-a-335
	UKB	Potassium in urine	/	/	326816	European	ukb-a-334
	FinnGen	Oxalate (ethanedioate) levels	/	/	291	European	ebi-a-GCST90026243
	FinnGen	Citrate levels	/	/	115068	European	ebi-a-GCST90092813
blood biomarkers	UKB	Potassium	/	/	64979	European	ukb-b-17881
	UKB	Magnesium	/	/	64979	European	ukb-b-7372
	UKB	Calcium	/	/	/	European	ukb-d-30680_irnt
	UKB	Phosphate	/	/	/	European	ukb-d-30810_irnt
	UKB	Creatinine	/	/	/	European	ukb-d-30700_irnt
	UKB	White blood cell (leukocyte) count	/	/	350470	European	ukb-d-30000_irnt
	Sakaue S	Serum uric acid levels	/	/	343836	European	ebi-a-GCST90018977
	Stanzick KJ	Estimated glomerular filtration rate (creatinine)	/	/	1004040	European	ebi-a-GCST90103634
	Said S	C-reactive protein levels	/	/	575531	European	ebi-a-GCST90029070
acute complications	UKB	Retention of urine	6725	383302	390027	European	https://pheweb.org/UKB-TOPMed/download/599.2
	UKB	Acute renal failure	4533	395835	400368	European	https://pheweb.org/UKB-TOPMed/download/585.1
	UKB	Urinary tract infection	12461	378357	390818	European	https://pheweb.org/UKB-TOPMed/download/591
	UKB	Renal colic	2046	399285	401331	European	https://pheweb.org/UKB-TOPMed/download/594.8
	UKB	Hydronephrosis	1931	399286	401217	European	https://pheweb.org/UKB-TOPMed/download/595
	UKB	Oliguria and anuria	105	383297	383402	European	https://pheweb.org/UKB-TOPMed/download/599.6
	UKB	Pyelonephritis	1328	378354	379682	European	https://pheweb.org/UKB-TOPMed/download/590
chronic complications	UKB	Urethral stricture (not specified as infectious)	3316	393016	396332	European	https://pheweb.org/UKB-TOPMed/download/597.1
	UKB	Chronic renal failure [CKD]	2649	395832	398481	European	https://pheweb.org/UKB-TOPMed/download/585.3
	UKB	Renal failure	6994	395835	402829	European	https://pheweb.org/UKB-TOPMed/download/585
	UKB	Proteinuria	337	406470	406807	European	https://pheweb.org/UKB-TOPMed/download/269
	UKB	Hypertension	77714	328796	406510	European	https://pheweb.org/UKB-TOPMed/download/401
	UKB	Elevated blood pressure reading without diagnosis of hypertension	1481	328788	330269	European	https://pheweb.org/UKB-TOPMed/download/402
	UKB	Osteoporosis	6438	399565	406003	European	https://pheweb.org/UKB-TOPMed/download/743.1
	UKB	Gout	3179	403457	406636	European	https://pheweb.org/UKB-TOPMed/download/274.1
	UKB	Hyperparathyroidism	780	403661	404441	European	https://pheweb.org/UKB-TOPMed/download/252.1
	UKB	Iron deficiency anemias	7627	388399	396026	European	https://pheweb.org/UKB-TOPMed/download/280
	UKB	Sepsis	3026	404176	407202	European	https://pheweb.org/UKB-TOPMed/download/994.2

## Sheet: Table S3
Druggable gene	Description
A1BG	alpha-1-B glycoprotein [Source:HGNC Symbol;Acc:5]
A2M	alpha-2-macroglobulin [Source:HGNC Symbol;Acc:7]
A2ML1	alpha-2-macroglobulin-like 1 [Source:HGNC Symbol;Acc:23336]
AADACL2	arylacetamide deacetylase-like 2 [Source:HGNC Symbol;Acc:24427]
AADAT	aminoadipate aminotransferase [Source:HGNC Symbol;Acc:17929]
AAK1	AP2 associated kinase 1 [Source:HGNC Symbol;Acc:19679]
AANAT	NA
AATK	apoptosis-associated tyrosine kinase [Source:HGNC Symbol;Acc:21]
ABAT	4-aminobutyrate aminotransferase [Source:HGNC Symbol;Acc:23]
ABCA1	ATP-binding cassette, sub-family A (ABC1), member 1 [Source:HGNC Symbol;Acc:29]
ABCA12	ATP-binding cassette, sub-family A (ABC1), member 12 [Source:HGNC Symbol;Acc:14637]
ABCA13	ATP-binding cassette, sub-family A (ABC1), member 13 [Source:HGNC Symbol;Acc:14638]
ABCA2	ATP-binding cassette, sub-family A (ABC1), member 2 [Source:HGNC Symbol;Acc:32]
ABCA3	ATP-binding cassette, sub-family A (ABC1), member 3 [Source:HGNC Symbol;Acc:33]
ABCA4	ATP-binding cassette, sub-family A (ABC1), member 4 [Source:HGNC Symbol;Acc:34]
ABCA5	NA
ABCA7	ATP-binding cassette, sub-family A (ABC1), member 7 [Source:HGNC Symbol;Acc:37]
ABCB1	ATP-binding cassette, sub-family B (MDR/TAP), member 1 [Source:HGNC Symbol;Acc:40]
ABCB11	ATP-binding cassette, sub-family B (MDR/TAP), member 11 [Source:HGNC Symbol;Acc:42]
ABCB4	ATP-binding cassette, sub-family B (MDR/TAP), member 4 [Source:HGNC Symbol;Acc:45]
ABCB5	ATP-binding cassette, sub-family B (MDR/TAP), member 5 [Source:HGNC Symbol;Acc:46]
ABCB6	ATP-binding cassette, sub-family B (MDR/TAP), member 6 [Source:HGNC Symbol;Acc:47]
ABCB7	ATP-binding cassette, sub-family B (MDR/TAP), member 7 [Source:HGNC Symbol;Acc:48]
ABCB8	ATP-binding cassette, sub-family B (MDR/TAP), member 8 [Source:HGNC Symbol;Acc:49]
ABCC1	ATP-binding cassette, sub-family C (CFTR/MRP), member 1 [Source:HGNC Symbol;Acc:51]
ABCC10	ATP-binding cassette, sub-family C (CFTR/MRP), member 10 [Source:HGNC Symbol;Acc:52]
ABCC11	ATP-binding cassette, sub-family C (CFTR/MRP), member 11 [Source:HGNC Symbol;Acc:14639]
ABCC12	ATP-binding cassette, sub-family C (CFTR/MRP), member 12 [Source:HGNC Symbol;Acc:14640]
ABCC2	ATP-binding cassette, sub-family C (CFTR/MRP), member 2 [Source:HGNC Symbol;Acc:53]
ABCC3	ATP-binding cassette, sub-family C (CFTR/MRP), member 3 [Source:HGNC Symbol;Acc:54]
ABCC4	ATP-binding cassette, sub-family C (CFTR/MRP), member 4 [Source:HGNC Symbol;Acc:55]
ABCC5	ATP-binding cassette, sub-family C (CFTR/MRP), member 5 [Source:HGNC Symbol;Acc:56]
ABCC6	ATP-binding cassette, sub-family C (CFTR/MRP), member 6 [Source:HGNC Symbol;Acc:57]
ABCC8	ATP-binding cassette, sub-family C (CFTR/MRP), member 8 [Source:HGNC Symbol;Acc:59]
ABCC9	ATP-binding cassette, sub-family C (CFTR/MRP), member 9 [Source:HGNC Symbol;Acc:60]
ABCG1	ATP-binding cassette, sub-family G (WHITE), member 1 [Source:HGNC Symbol;Acc:73]
ABCG2	ATP-binding cassette, sub-family G (WHITE), member 2 [Source:HGNC Symbol;Acc:74]
ABCG4	NA
ABCG8	NA
ABHD12	abhydrolase domain containing 12 [Source:HGNC Symbol;Acc:15868]
ABHD16A	abhydrolase domain containing 16A [Source:HGNC Symbol;Acc:13921]
ABHD6	NA
ABI1	NA
ABI3BP	ABI family, member 3 (NESH) binding protein [Source:HGNC Symbol;Acc:17265]
ABL1	c-abl oncogene 1, non-receptor tyrosine kinase [Source:HGNC Symbol;Acc:76]
ABL2	c-abl oncogene 2, non-receptor tyrosine kinase [Source:HGNC Symbol;Acc:77]
ABO	NA
ACACA	acetyl-CoA carboxylase alpha [Source:HGNC Symbol;Acc:84]
ACACB	acetyl-CoA carboxylase beta [Source:HGNC Symbol;Acc:85]
ACADM	NA
ACADSB	NA
ACAN	aggrecan [Source:HGNC Symbol;Acc:319]
ACAT1	NA
ACAT2	NA
ACE	angiotensin I converting enzyme [Source:HGNC Symbol;Acc:2707]
ACE2	angiotensin I converting enzyme 2 [Source:HGNC Symbol;Acc:13557]
ACHE	acetylcholinesterase (Yt blood group) [Source:HGNC Symbol;Acc:108]
ACKR1	NA
ACKR2	atypical chemokine receptor 2 [Source:HGNC Symbol;Acc:1565]
ACKR3	atypical chemokine receptor 3 [Source:HGNC Symbol;Acc:23692]
ACKR4	atypical chemokine receptor 4 [Source:HGNC Symbol;Acc:1611]
ACLY	ATP citrate lyase [Source:HGNC Symbol;Acc:115]
ACO1	NA
ACP1	acid phosphatase 1, soluble [Source:HGNC Symbol;Acc:122]
ACP2	acid phosphatase 2, lysosomal [Source:HGNC Symbol;Acc:123]
ACP3	NA
ACP5	acid phosphatase 5, tartrate resistant [Source:HGNC Symbol;Acc:124]
ACP6	acid phosphatase 6, lysophosphatidic [Source:HGNC Symbol;Acc:29609]
ACPP	acid phosphatase, prostate [Source:HGNC Symbol;Acc:125]
ACR	acrosin [Source:HGNC Symbol;Acc:126]
ACRBP	acrosin binding protein [Source:HGNC Symbol;Acc:17195]
ACSS2	NA
ACSS3	NA
ACTA1	NA
ACTB	NA
ACTC1	NA
ACTG1	NA
ACTN1	actinin, alpha 1 [Source:HGNC Symbol;Acc:163]
ACTN2	actinin, alpha 2 [Source:HGNC Symbol;Acc:164]
ACTN4	actinin, alpha 4 [Source:HGNC Symbol;Acc:166]
ACTR2	NA
ACVR1	activin A receptor, type I [Source:HGNC Symbol;Acc:171]
ACVR1B	activin A receptor, type IB [Source:HGNC Symbol;Acc:172]
ACVR1C	activin A receptor, type IC [Source:HGNC Symbol;Acc:18123]
ACVR2A	activin A receptor, type IIA [Source:HGNC Symbol;Acc:173]
ACVR2B	activin A receptor, type IIB [Source:HGNC Symbol;Acc:174]
ACVRL1	activin A receptor type II-like 1 [Source:HGNC Symbol;Acc:175]
ACY3	NA
ACYP2	NA
AD5	NA
ADA	adenosine deaminase [Source:HGNC Symbol;Acc:186]
ADAM10	ADAM metallopeptidase domain 10 [Source:HGNC Symbol;Acc:188]
ADAM12	ADAM metallopeptidase domain 12 [Source:HGNC Symbol;Acc:190]
ADAM17	ADAM metallopeptidase domain 17 [Source:HGNC Symbol;Acc:195]
ADAM23	ADAM metallopeptidase domain 23 [Source:HGNC Symbol;Acc:202]
ADAM28	ADAM metallopeptidase domain 28 [Source:HGNC Symbol;Acc:206]
ADAM32	ADAM metallopeptidase domain 32 [Source:HGNC Symbol;Acc:15479]
ADAM33	ADAM metallopeptidase domain 33 [Source:HGNC Symbol;Acc:15478]
ADAM8	ADAM metallopeptidase domain 8 [Source:HGNC Symbol;Acc:215]
ADAM9	ADAM metallopeptidase domain 9 [Source:HGNC Symbol;Acc:216]
ADAMDEC1	ADAM-like, decysin 1 [Source:HGNC Symbol;Acc:16299]
ADAMTS1	ADAM metallopeptidase with thrombospondin type 1 motif, 1 [Source:HGNC Symbol;Acc:217]
ADAMTS10	ADAM metallopeptidase with thrombospondin type 1 motif, 10 [Source:HGNC Symbol;Acc:13201]
ADAMTS12	ADAM metallopeptidase with thrombospondin type 1 motif, 12 [Source:HGNC Symbol;Acc:14605]
ADAMTS13	ADAM metallopeptidase with thrombospondin type 1 motif, 13 [Source:HGNC Symbol;Acc:1366]
ADAMTS14	ADAM metallopeptidase with thrombospondin type 1 motif, 14 [Source:HGNC Symbol;Acc:14899]
ADAMTS15	ADAM metallopeptidase with thrombospondin type 1 motif, 15 [Source:HGNC Symbol;Acc:16305]
ADAMTS16	ADAM metallopeptidase with thrombospondin type 1 motif, 16 [Source:HGNC Symbol;Acc:17108]
ADAMTS17	ADAM metallopeptidase with thrombospondin type 1 motif, 17 [Source:HGNC Symbol;Acc:17109]
ADAMTS18	ADAM metallopeptidase with thrombospondin type 1 motif, 18 [Source:HGNC Symbol;Acc:17110]
ADAMTS19	ADAM metallopeptidase with thrombospondin type 1 motif, 19 [Source:HGNC Symbol;Acc:17111]
ADAMTS2	ADAM metallopeptidase with thrombospondin type 1 motif, 2 [Source:HGNC Symbol;Acc:218]
ADAMTS20	ADAM metallopeptidase with thrombospondin type 1 motif, 20 [Source:HGNC Symbol;Acc:17178]
ADAMTS3	ADAM metallopeptidase with thrombospondin type 1 motif, 3 [Source:HGNC Symbol;Acc:219]
ADAMTS4	ADAM metallopeptidase with thrombospondin type 1 motif, 4 [Source:HGNC Symbol;Acc:220]
ADAMTS5	ADAM metallopeptidase with thrombospondin type 1 motif, 5 [Source:HGNC Symbol;Acc:221]
ADAMTS6	ADAM metallopeptidase with thrombospondin type 1 motif, 6 [Source:HGNC Symbol;Acc:222]
ADAMTS7	ADAM metallopeptidase with thrombospondin type 1 motif, 7 [Source:HGNC Symbol;Acc:223]
ADAMTS8	ADAM metallopeptidase with thrombospondin type 1 motif, 8 [Source:HGNC Symbol;Acc:224]
ADAMTS9	ADAM metallopeptidase with thrombospondin type 1 motif, 9 [Source:HGNC Symbol;Acc:13202]
ADAMTSL1	ADAMTS-like 1 [Source:HGNC Symbol;Acc:14632]
ADAMTSL3	ADAMTS-like 3 [Source:HGNC Symbol;Acc:14633]
ADAMTSL4	ADAMTS-like 4 [Source:HGNC Symbol;Acc:19706]
ADC	arginine decarboxylase [Source:HGNC Symbol;Acc:29957]
ADCK3	aarF domain containing kinase 3 [Source:HGNC Symbol;Acc:16812]
ADCK4	aarF domain containing kinase 4 [Source:HGNC Symbol;Acc:19041]
ADCY1	adenylate cyclase 1 (brain) [Source:HGNC Symbol;Acc:232]
ADCY10	NA
ADCY2	NA
ADCY5	adenylate cyclase 5 [Source:HGNC Symbol;Acc:236]
ADCY6	NA
ADCY9	NA
ADCYAP1	adenylate cyclase activating polypeptide 1 (pituitary) [Source:HGNC Symbol;Acc:241]
ADCYAP1R1	adenylate cyclase activating polypeptide 1 (pituitary) receptor type I [Source:HGNC Symbol;Acc:242]
ADD1	NA
ADGRB1	NA
ADGRG3	NA
ADGRL3	NA
ADGRV1	NA
ADH1A	alcohol dehydrogenase 1A (class I), alpha polypeptide [Source:HGNC Symbol;Acc:249]
ADH1B	alcohol dehydrogenase 1B (class I), beta polypeptide [Source:HGNC Symbol;Acc:250]
ADH1C	alcohol dehydrogenase 1C (class I), gamma polypeptide [Source:HGNC Symbol;Acc:251]
ADH4	alcohol dehydrogenase 4 (class II), pi polypeptide [Source:HGNC Symbol;Acc:252]
ADH5	alcohol dehydrogenase 5 (class III), chi polypeptide [Source:HGNC Symbol;Acc:253]
ADH6	alcohol dehydrogenase 6 (class V) [Source:HGNC Symbol;Acc:255]
ADH7	alcohol dehydrogenase 7 (class IV), mu or sigma polypeptide [Source:HGNC Symbol;Acc:256]
ADHFE1	alcohol dehydrogenase, iron containing, 1 [Source:HGNC Symbol;Acc:16354]
ADIPOQ	adiponectin, C1Q and collagen domain containing [Source:HGNC Symbol;Acc:13633]
ADK	adenosine kinase [Source:HGNC Symbol;Acc:257]
ADM	adrenomedullin [Source:HGNC Symbol;Acc:259]
ADM2	adrenomedullin 2 [Source:HGNC Symbol;Acc:28898]
ADO	NA
ADORA1	adenosine A1 receptor [Source:HGNC Symbol;Acc:262]
ADORA2A	adenosine A2a receptor [Source:HGNC Symbol;Acc:263]
ADORA2A-AS1	NA
ADORA2B	adenosine A2b receptor [Source:HGNC Symbol;Acc:264]
ADORA3	adenosine A3 receptor [Source:HGNC Symbol;Acc:268]
ADRA1A	adrenoceptor alpha 1A [Source:HGNC Symbol;Acc:277]
ADRA1B	adrenoceptor alpha 1B [Source:HGNC Symbol;Acc:278]
ADRA1D	adrenoceptor alpha 1D [Source:HGNC Symbol;Acc:280]
ADRA2A	adrenoceptor alpha 2A [Source:HGNC Symbol;Acc:281]
ADRA2B	adrenoceptor alpha 2B [Source:HGNC Symbol;Acc:282]
ADRA2C	adrenoceptor alpha 2C [Source:HGNC Symbol;Acc:283]
ADRB1	adrenoceptor beta 1 [Source:HGNC Symbol;Acc:285]
ADRB2	adrenoceptor beta 2, surface [Source:HGNC Symbol;Acc:286]
ADRB3	adrenoceptor beta 3 [Source:HGNC Symbol;Acc:288]
ADRBK1	adrenergic, beta, receptor kinase 1 [Source:HGNC Symbol;Acc:289]
ADRBK2	adrenergic, beta, receptor kinase 2 [Source:HGNC Symbol;Acc:290]
ADRM1	NA
ADSS2	NA
AEBP1	AE binding protein 1 [Source:HGNC Symbol;Acc:303]
AFM	afamin [Source:HGNC Symbol;Acc:316]
AFP	alpha-fetoprotein [Source:HGNC Symbol;Acc:317]
AGA	aspartylglucosaminidase [Source:HGNC Symbol;Acc:318]
AGBL4	NA
AGER	advanced glycosylation end product-specific receptor [Source:HGNC Symbol;Acc:320]
AGGF1	angiogenic factor with G patch and FHA domains 1 [Source:HGNC Symbol;Acc:24684]
AGPAT2	1-acylglycerol-3-phosphate O-acyltransferase 2 [Source:HGNC Symbol;Acc:325]
AGR2	anterior gradient 2 [Source:HGNC Symbol;Acc:328]
AGR3	anterior gradient 3 [Source:HGNC Symbol;Acc:24167]
AGRN	agrin [Source:HGNC Symbol;Acc:329]
AGRP	agouti related protein homolog (mouse) [Source:HGNC Symbol;Acc:330]
AGT	angiotensinogen (serpin peptidase inhibitor, clade A, member 8) [Source:HGNC Symbol;Acc:333]
AGTR1	angiotensin II receptor, type 1 [Source:HGNC Symbol;Acc:336]
AGTR2	angiotensin II receptor, type 2 [Source:HGNC Symbol;Acc:338]
AHCY	adenosylhomocysteinase [Source:HGNC Symbol;Acc:343]
AHR	aryl hydrocarbon receptor [Source:HGNC Symbol;Acc:348]
AHRR	NA
AHSG	alpha-2-HS-glycoprotein [Source:HGNC Symbol;Acc:349]
AICDA	NA
AIFM1	NA
AIMP1	aminoacyl tRNA synthetase complex-interacting multifunctional protein 1 [Source:HGNC Symbol;Acc:10648]
AIP	NA
AK2	NA
AK4	NA
AKAP13	NA
AKR1A1	aldo-keto reductase family 1, member A1 (aldehyde reductase) [Source:HGNC Symbol;Acc:380]
AKR1B1	aldo-keto reductase family 1, member B1 (aldose reductase) [Source:HGNC Symbol;Acc:381]
AKR1B10	aldo-keto reductase family 1, member B10 (aldose reductase) [Source:HGNC Symbol;Acc:382]
AKR1C1	aldo-keto reductase family 1, member C1 [Source:HGNC Symbol;Acc:384]
AKR1C2	aldo-keto reductase family 1, member C2 [Source:HGNC Symbol;Acc:385]
AKR1C3	aldo-keto reductase family 1, member C3 [Source:HGNC Symbol;Acc:386]
AKR1C4	NA
AKR1D1	NA
AKR7A2	NA
AKT1	v-akt murine thymoma viral oncogene homolog 1 [Source:HGNC Symbol;Acc:391]
AKT1S1	AKT1 substrate 1 (proline-rich) [Source:HGNC Symbol;Acc:28426]
AKT2	v-akt murine thymoma viral oncogene homolog 2 [Source:HGNC Symbol;Acc:392]
AKT3	v-akt murine thymoma viral oncogene homolog 3 [Source:HGNC Symbol;Acc:393]
ALAD	NA
ALB	albumin [Source:HGNC Symbol;Acc:399]
ALCAM	activated leukocyte cell adhesion molecule [Source:HGNC Symbol;Acc:400]
ALDH16A1	aldehyde dehydrogenase 16 family, member A1 [Source:HGNC Symbol;Acc:28114]
ALDH1A1	aldehyde dehydrogenase 1 family, member A1 [Source:HGNC Symbol;Acc:402]
ALDH1A2	aldehyde dehydrogenase 1 family, member A2 [Source:HGNC Symbol;Acc:15472]
ALDH1A3	aldehyde dehydrogenase 1 family, member A3 [Source:HGNC Symbol;Acc:409]
ALDH1B1	aldehyde dehydrogenase 1 family, member B1 [Source:HGNC Symbol;Acc:407]
ALDH1L1	aldehyde dehydrogenase 1 family, member L1 [Source:HGNC Symbol;Acc:3978]
ALDH1L2	aldehyde dehydrogenase 1 family, member L2 [Source:HGNC Symbol;Acc:26777]
ALDH2	aldehyde dehydrogenase 2 family (mitochondrial) [Source:HGNC Symbol;Acc:404]
ALDH3A1	aldehyde dehydrogenase 3 family, member A1 [Source:HGNC Symbol;Acc:405]
ALDH3A2	aldehyde dehydrogenase 3 family, member A2 [Source:HGNC Symbol;Acc:403]
ALDH3B1	aldehyde dehydrogenase 3 family, member B1 [Source:HGNC Symbol;Acc:410]
ALDH3B2	aldehyde dehydrogenase 3 family, member B2 [Source:HGNC Symbol;Acc:411]
ALDH4A1	aldehyde dehydrogenase 4 family, member A1 [Source:HGNC Symbol;Acc:406]
ALDH5A1	aldehyde dehydrogenase 5 family, member A1 [Source:HGNC Symbol;Acc:408]
ALDH6A1	aldehyde dehydrogenase 6 family, member A1 [Source:HGNC Symbol;Acc:7179]
ALDH7A1	aldehyde dehydrogenase 7 family, member A1 [Source:HGNC Symbol;Acc:877]
ALDH8A1	aldehyde dehydrogenase 8 family, member A1 [Source:HGNC Symbol;Acc:15471]
ALDH9A1	aldehyde dehydrogenase 9 family, member A1 [Source:HGNC Symbol;Acc:412]
ALDOA	aldolase A, fructose-bisphosphate [Source:HGNC Symbol;Acc:414]
ALG10	NA
ALK	anaplastic lymphoma receptor tyrosine kinase [Source:HGNC Symbol;Acc:427]
ALOX12	arachidonate 12-lipoxygenase [Source:HGNC Symbol;Acc:429]
ALOX12B	arachidonate 12-lipoxygenase, 12R type [Source:HGNC Symbol;Acc:430]
ALOX15	arachidonate 15-lipoxygenase [Source:HGNC Symbol;Acc:433]
ALOX15B	arachidonate 15-lipoxygenase, type B [Source:HGNC Symbol;Acc:434]
ALOX5	arachidonate 5-lipoxygenase [Source:HGNC Symbol;Acc:435]
ALOX5AP	arachidonate 5-lipoxygenase-activating protein [Source:HGNC Symbol;Acc:436]
ALOXE3	arachidonate lipoxygenase 3 [Source:HGNC Symbol;Acc:13743]
ALPG	NA
ALPI	alkaline phosphatase, intestinal [Source:HGNC Symbol;Acc:437]
ALPL	alkaline phosphatase, liver/bone/kidney [Source:HGNC Symbol;Acc:438]
ALPP	alkaline phosphatase, placental [Source:HGNC Symbol;Acc:439]
ALPPL2	alkaline phosphatase, placental-like 2 [Source:HGNC Symbol;Acc:441]
AMACR	NA
AMBN	ameloblastin (enamel matrix protein) [Source:HGNC Symbol;Acc:452]
AMBP	alpha-1-microglobulin/bikunin precursor [Source:HGNC Symbol;Acc:453]
AMD1	adenosylmethionine decarboxylase 1 [Source:HGNC Symbol;Acc:457]
AMELX	amelogenin, X-linked [Source:HGNC Symbol;Acc:461]
AMELY	amelogenin, Y-linked [Source:HGNC Symbol;Acc:462]
AMH	anti-Mullerian hormone [Source:HGNC Symbol;Acc:464]
AMHR2	anti-Mullerian hormone receptor, type II [Source:HGNC Symbol;Acc:465]
AMICA1	adhesion molecule, interacts with CXADR antigen 1 [Source:HGNC Symbol;Acc:19084]
AMOT	angiomotin [Source:HGNC Symbol;Acc:17810]
AMPD1	adenosine monophosphate deaminase 1 [Source:HGNC Symbol;Acc:468]
AMPD2	adenosine monophosphate deaminase 2 [Source:HGNC Symbol;Acc:469]
AMPD3	adenosine monophosphate deaminase 3 [Source:HGNC Symbol;Acc:470]
AMTN	amelotin [Source:HGNC Symbol;Acc:33188]
AMY1A	amylase, alpha 1A (salivary) [Source:HGNC Symbol;Acc:474]
AMY1B	amylase, alpha 1B (salivary) [Source:HGNC Symbol;Acc:475]
AMY1C	amylase, alpha 1C (salivary) [Source:HGNC Symbol;Acc:476]
AMY2A	amylase, alpha 2A (pancreatic) [Source:HGNC Symbol;Acc:477]
AMY2B	amylase, alpha 2B (pancreatic) [Source:HGNC Symbol;Acc:478]
ANG	angiogenin, ribonuclease, RNase A family, 5 [Source:HGNC Symbol;Acc:483]
ANGPT1	angiopoietin 1 [Source:HGNC Symbol;Acc:484]
ANGPT2	angiopoietin 2 [Source:HGNC Symbol;Acc:485]
ANGPT4	angiopoietin 4 [Source:HGNC Symbol;Acc:487]
ANGPTL1	angiopoietin-like 1 [Source:HGNC Symbol;Acc:489]
ANGPTL2	angiopoietin-like 2 [Source:HGNC Symbol;Acc:490]
ANGPTL3	angiopoietin-like 3 [Source:HGNC Symbol;Acc:491]
ANGPTL4	angiopoietin-like 4 [Source:HGNC Symbol;Acc:16039]
ANGPTL6	angiopoietin-like 6 [Source:HGNC Symbol;Acc:23140]
ANGPTL7	angiopoietin-like 7 [Source:HGNC Symbol;Acc:24078]
ANKFN1	NA
ANKK1	ankyrin repeat and kinase domain containing 1 [Source:HGNC Symbol;Acc:21027]
ANKRD30B	NA
ANKS1B	NA
ANO1	NA
ANO2	NA
ANPEP	alanyl (membrane) aminopeptidase [Source:HGNC Symbol;Acc:500]
ANTXR2	anthrax toxin receptor 2 [Source:HGNC Symbol;Acc:21732]
ANXA1	annexin A1 [Source:HGNC Symbol;Acc:533]
ANXA2	annexin A2 [Source:HGNC Symbol;Acc:537]
ANXA5	NA
AOAH	acyloxyacyl hydrolase (neutrophil) [Source:HGNC Symbol;Acc:548]
AOC1	amine oxidase, copper containing 1 [Source:HGNC Symbol;Acc:80]
AOC2	amine oxidase, copper containing 2 (retina-specific) [Source:HGNC Symbol;Acc:549]
AOC3	amine oxidase, copper containing 3 [Source:HGNC Symbol;Acc:550]
AOPEP	NA
AOX1	aldehyde oxidase 1 [Source:HGNC Symbol;Acc:553]
APAF1	apoptotic peptidase activating factor 1 [Source:HGNC Symbol;Acc:576]
APBA1	NA
APBB1	NA
APC	NA
APCS	amyloid P component, serum [Source:HGNC Symbol;Acc:584]
APEH	NA
APEX1	APEX nuclease (multifunctional DNA repair enzyme) 1 [Source:HGNC Symbol;Acc:587]
APH1A	APH1A gamma secretase subunit [Source:HGNC Symbol;Acc:29509]
APH1B	APH1B gamma secretase subunit [Source:HGNC Symbol;Acc:24080]
APLF	NA
APLN	apelin [Source:HGNC Symbol;Acc:16665]
APLNR	apelin receptor [Source:HGNC Symbol;Acc:339]
APLP1	amyloid beta (A4) precursor-like protein 1 [Source:HGNC Symbol;Acc:597]
APOA1	apolipoprotein A-I [Source:HGNC Symbol;Acc:600]
APOA1BP	apolipoprotein A-I binding protein [Source:HGNC Symbol;Acc:18453]
APOA2	apolipoprotein A-II [Source:HGNC Symbol;Acc:601]
APOA4	apolipoprotein A-IV [Source:HGNC Symbol;Acc:602]
APOA5	apolipoprotein A-V [Source:HGNC Symbol;Acc:17288]
APOB	apolipoprotein B [Source:HGNC Symbol;Acc:603]
APOBEC3A	apolipoprotein B mRNA editing enzyme, catalytic polypeptide-like 3A [Source:HGNC Symbol;Acc:17343]
APOBEC3B	NA
APOBEC3F	NA
APOBEC3G	apolipoprotein B mRNA editing enzyme, catalytic polypeptide-like 3G [Source:HGNC Symbol;Acc:17357]
APOC1	apolipoprotein C-I [Source:HGNC Symbol;Acc:607]
APOC2	apolipoprotein C-II [Source:HGNC Symbol;Acc:609]
APOC3	apolipoprotein C-III [Source:HGNC Symbol;Acc:610]
APOC4-APOC2	APOC4-APOC2 readthrough (NMD candidate) [Source:HGNC Symbol;Acc:44426]
APOD	apolipoprotein D [Source:HGNC Symbol;Acc:612]
APOE	apolipoprotein E [Source:HGNC Symbol;Acc:613]
APOF	apolipoprotein F [Source:HGNC Symbol;Acc:615]
APOH	apolipoprotein H (beta-2-glycoprotein I) [Source:HGNC Symbol;Acc:616]
APOL1	apolipoprotein L, 1 [Source:HGNC Symbol;Acc:618]
APOM	apolipoprotein M [Source:HGNC Symbol;Acc:13916]
APOO	apolipoprotein O [Source:HGNC Symbol;Acc:28727]
APP	amyloid beta (A4) precursor protein [Source:HGNC Symbol;Acc:620]
APRT	NA
AQP1	aquaporin 1 (Colton blood group) [Source:HGNC Symbol;Acc:633]
AQP10	NA
AQP2	NA
AQP3	NA
AQP4	aquaporin 4 [Source:HGNC Symbol;Acc:637]
AQP5	NA
AQP6	NA
AQP7	NA
AQP8	NA
AQP9	NA
AR	androgen receptor [Source:HGNC Symbol;Acc:644]
ARAF	v-raf murine sarcoma 3611 viral oncogene homolog [Source:HGNC Symbol;Acc:646]
ARAP2	NA
AREG	amphiregulin [Source:HGNC Symbol;Acc:651]
AREGB	amphiregulin B [Source:HGNC Symbol;Acc:34509]
ARF6	NA
ARG1	NA
ARG2	NA
ARHGAP12	NA
ARHGEF28	NA
ARID1A	NA
ARID5B	NA
ARMS2	NA
ARNT	aryl hydrocarbon receptor nuclear translocator [Source:HGNC Symbol;Acc:700]
ARRB1	NA
ARRB2	NA
ARSA	arylsulfatase A [Source:HGNC Symbol;Acc:713]
ARSB	NA
ARSG	arylsulfatase G [Source:HGNC Symbol;Acc:24102]
ARSI	arylsulfatase family, member I [Source:HGNC Symbol;Acc:32521]
ART1	ADP-ribosyltransferase 1 [Source:HGNC Symbol;Acc:723]
ART4	ADP-ribosyltransferase 4 (Dombrock blood group) [Source:HGNC Symbol;Acc:726]
ARTN	artemin [Source:HGNC Symbol;Acc:727]
ASGR1	asialoglycoprotein receptor 1 [Source:HGNC Symbol;Acc:742]
ASIC1	acid-sensing (proton-gated) ion channel 1 [Source:HGNC Symbol;Acc:100]
ASIC2	acid-sensing (proton-gated) ion channel 2 [Source:HGNC Symbol;Acc:99]
ASIC3	acid-sensing (proton-gated) ion channel 3 [Source:HGNC Symbol;Acc:101]
ASIC4	NA
ASIC5	acid-sensing (proton-gated) ion channel family member 5 [Source:HGNC Symbol;Acc:17537]
ASIP	agouti signaling protein [Source:HGNC Symbol;Acc:745]
ASL	NA
ASNS	NA
ASPG	NA
ASPH	NA
ASPN	asporin [Source:HGNC Symbol;Acc:14872]
ASS1	NA
ASXL1	NA
ATAD2	NA
ATAD2B	NA
ATAD5	NA
ATAT1	NA
ATF1	activating transcription factor 1 [Source:HGNC Symbol;Acc:783]
ATF2	NA
ATF3	NA
ATF4	NA
ATG16L1	NA
ATG4B	autophagy related 4B, cysteine peptidase [Source:HGNC Symbol;Acc:20790]
ATG4C	autophagy related 4C, cysteine peptidase [Source:HGNC Symbol;Acc:16040]
ATG5	NA
ATIC	5-aminoimidazole-4-carboxamide ribonucleotide formyltransferase/IMP cyclohydrolase [Source:HGNC Symbol;Acc:794]
ATM	ataxia telangiectasia mutated [Source:HGNC Symbol;Acc:795]
ATP10A	NA
ATP12A	ATPase, H+/K+ transporting, nongastric, alpha polypeptide [Source:HGNC Symbol;Acc:13816]
ATP1A1	ATPase, Na+/K+ transporting, alpha 1 polypeptide [Source:HGNC Symbol;Acc:799]
ATP1A2	ATPase, Na+/K+ transporting, alpha 2 polypeptide [Source:HGNC Symbol;Acc:800]
ATP1A3	ATPase, Na+/K+ transporting, alpha 3 polypeptide [Source:HGNC Symbol;Acc:801]
ATP1A4	ATPase, Na+/K+ transporting, alpha 4 polypeptide [Source:HGNC Symbol;Acc:14073]
ATP1B1	ATPase, Na+/K+ transporting, beta 1 polypeptide [Source:HGNC Symbol;Acc:804]
ATP1B2	ATPase, Na+/K+ transporting, beta 2 polypeptide [Source:HGNC Symbol;Acc:805]
ATP1B3	ATPase, Na+/K+ transporting, beta 3 polypeptide [Source:HGNC Symbol;Acc:806]
ATP2A1	ATPase, Ca++ transporting, cardiac muscle, fast twitch 1 [Source:HGNC Symbol;Acc:811]
ATP2A2	ATPase, Ca++ transporting, cardiac muscle, slow twitch 2 [Source:HGNC Symbol;Acc:812]
ATP2A3	ATPase, Ca++ transporting, ubiquitous [Source:HGNC Symbol;Acc:813]
ATP2B1	NA
ATP2B2	ATPase, Ca++ transporting, plasma membrane 2 [Source:HGNC Symbol;Acc:815]
ATP2B3	ATPase, Ca++ transporting, plasma membrane 3 [Source:HGNC Symbol;Acc:816]
ATP2B4	ATPase, Ca++ transporting, plasma membrane 4 [Source:HGNC Symbol;Acc:817]
ATP2C1	ATPase, Ca++ transporting, type 2C, member 1 [Source:HGNC Symbol;Acc:13211]
ATP2C2	ATPase, Ca++ transporting, type 2C, member 2 [Source:HGNC Symbol;Acc:29103]
ATP4A	ATPase, H+/K+ exchanging, alpha polypeptide [Source:HGNC Symbol;Acc:819]
ATP4B	ATPase, H+/K+ exchanging, beta polypeptide [Source:HGNC Symbol;Acc:820]
ATP5F1D	NA
ATP5F1E	NA
ATP6AP2	ATPase, H+ transporting, lysosomal accessory protein 2 [Source:HGNC Symbol;Acc:18305]
ATP6V1B1	ATPase, H+ transporting, lysosomal 56/58kDa, V1 subunit B1 [Source:HGNC Symbol;Acc:853]
ATP6V1B2	NA
ATP7A	ATPase, Cu++ transporting, alpha polypeptide [Source:HGNC Symbol;Acc:869]
ATP7B	ATPase, Cu++ transporting, beta polypeptide [Source:HGNC Symbol;Acc:870]
ATR	ataxia telangiectasia and Rad3 related [Source:HGNC Symbol;Acc:882]
ATRAID	all-trans retinoic acid-induced differentiation factor [Source:HGNC Symbol;Acc:24090]
ATRN	attractin [Source:HGNC Symbol;Acc:885]
ATRX	NA
ATXN1L	NA
ATXN2	NA
AURKA	aurora kinase A [Source:HGNC Symbol;Acc:11393]
AURKAIP1	aurora kinase A interacting protein 1 [Source:HGNC Symbol;Acc:24114]
AURKB	aurora kinase B [Source:HGNC Symbol;Acc:11390]
AURKC	aurora kinase C [Source:HGNC Symbol;Acc:11391]
AVP	arginine vasopressin [Source:HGNC Symbol;Acc:894]
AVPR1A	arginine vasopressin receptor 1A [Source:HGNC Symbol;Acc:895]
AVPR1B	arginine vasopressin receptor 1B [Source:HGNC Symbol;Acc:896]
AVPR2	arginine vasopressin receptor 2 [Source:HGNC Symbol;Acc:897]
AXIN1	NA
AXIN2	axin 2 [Source:HGNC Symbol;Acc:904]
AXL	AXL receptor tyrosine kinase [Source:HGNC Symbol;Acc:905]
AZGP1	alpha-2-glycoprotein 1, zinc-binding [Source:HGNC Symbol;Acc:910]
AZIN1	antizyme inhibitor 1 [Source:HGNC Symbol;Acc:16432]
AZU1	azurocidin 1 [Source:HGNC Symbol;Acc:913]
B2M	beta-2-microglobulin [Source:HGNC Symbol;Acc:914]
B3GAT1	NA
B4GALNT1	NA
B4GALT1	UDP-Gal:betaGlcNAc beta 1,4- galactosyltransferase, polypeptide 1 [Source:HGNC Symbol;Acc:924]
B4GALT2	NA
BACE1	beta-site APP-cleaving enzyme 1 [Source:HGNC Symbol;Acc:933]
BACE2	beta-site APP-cleaving enzyme 2 [Source:HGNC Symbol;Acc:934]
BACH1	NA
BAD	BCL2-associated agonist of cell death [Source:HGNC Symbol;Acc:936]
BAG6	NA
BAK1	NA
BAMBI	BMP and activin membrane-bound inhibitor [Source:HGNC Symbol;Acc:30251]
BAP1	NA
BARD1	NA
BAX	NA
BAZ2A	NA
BAZ2B	NA
BBOX1	NA
BCAM	basal cell adhesion molecule (Lutheran blood group) [Source:HGNC Symbol;Acc:6722]
BCAN	brevican [Source:HGNC Symbol;Acc:23059]
BCAR1	NA
BCAR3	NA
BCAT1	branched chain amino-acid transaminase 1, cytosolic [Source:HGNC Symbol;Acc:976]
BCAT2	NA
BCHE	butyrylcholinesterase [Source:HGNC Symbol;Acc:983]
BCL2	B-cell CLL/lymphoma 2 [Source:HGNC Symbol;Acc:990]
BCL2A1	BCL2-related protein A1 [Source:HGNC Symbol;Acc:991]
BCL2L1	BCL2-like 1 [Source:HGNC Symbol;Acc:992]
BCL2L10	BCL2-like 10 (apoptosis facilitator) [Source:HGNC Symbol;Acc:993]
BCL2L11	NA
BCL2L2	BCL2-like 2 [Source:HGNC Symbol;Acc:995]
BCL2L2-PABPN1	BCL2L2-PABPN1 readthrough [Source:HGNC Symbol;Acc:42959]
BCL6	NA
BCOR	NA
BCORL1	NA
BCR	breakpoint cluster region [Source:HGNC Symbol;Acc:1014]
BDKRB1	bradykinin receptor B1 [Source:HGNC Symbol;Acc:1029]
BDKRB2	bradykinin receptor B2 [Source:HGNC Symbol;Acc:1030]
BDNF	brain-derived neurotrophic factor [Source:HGNC Symbol;Acc:1033]
BDNF-AS	NA
BGLAP	bone gamma-carboxyglutamate (gla) protein [Source:HGNC Symbol;Acc:1043]
BGN	biglycan [Source:HGNC Symbol;Acc:1044]
BHLHE40	NA
BHMT	betaine--homocysteine S-methyltransferase [Source:HGNC Symbol;Acc:1047]
BHMT2	betaine--homocysteine S-methyltransferase 2 [Source:HGNC Symbol;Acc:1048]
BICD1	bicaudal D homolog 1 (Drosophila) [Source:HGNC Symbol;Acc:1049]
BIRC2	baculoviral IAP repeat containing 2 [Source:HGNC Symbol;Acc:590]
BIRC3	baculoviral IAP repeat containing 3 [Source:HGNC Symbol;Acc:591]
BIRC5	baculoviral IAP repeat containing 5 [Source:HGNC Symbol;Acc:593]
BIRC7	NA
BIRC8	baculoviral IAP repeat containing 8 [Source:HGNC Symbol;Acc:14878]
BLK	B lymphoid tyrosine kinase [Source:HGNC Symbol;Acc:1057]
BLM	Bloom syndrome, RecQ helicase-like [Source:HGNC Symbol;Acc:1058]
BLVRA	NA
BLVRB	NA
BMP1	bone morphogenetic protein 1 [Source:HGNC Symbol;Acc:1067]
BMP10	bone morphogenetic protein 10 [Source:HGNC Symbol;Acc:20869]
BMP15	bone morphogenetic protein 15 [Source:HGNC Symbol;Acc:1068]
BMP2	bone morphogenetic protein 2 [Source:HGNC Symbol;Acc:1069]
BMP2K	BMP2 inducible kinase [Source:HGNC Symbol;Acc:18041]
BMP3	bone morphogenetic protein 3 [Source:HGNC Symbol;Acc:1070]
BMP4	bone morphogenetic protein 4 [Source:HGNC Symbol;Acc:1071]
BMP5	bone morphogenetic protein 5 [Source:HGNC Symbol;Acc:1072]
BMP6	bone morphogenetic protein 6 [Source:HGNC Symbol;Acc:1073]
BMP7	bone morphogenetic protein 7 [Source:HGNC Symbol;Acc:1074]
BMP8A	bone morphogenetic protein 8a [Source:HGNC Symbol;Acc:21650]
BMP8B	bone morphogenetic protein 8b [Source:HGNC Symbol;Acc:1075]
BMPER	BMP binding endothelial regulator [Source:HGNC Symbol;Acc:24154]
BMPR1A	bone morphogenetic protein receptor, type IA [Source:HGNC Symbol;Acc:1076]
BMPR1B	bone morphogenetic protein receptor, type IB [Source:HGNC Symbol;Acc:1077]
BMPR2	bone morphogenetic protein receptor, type II (serine/threonine kinase) [Source:HGNC Symbol;Acc:1078]
BMX	BMX non-receptor tyrosine kinase [Source:HGNC Symbol;Acc:1079]
BOC	BOC cell adhesion associated, oncogene regulated [Source:HGNC Symbol;Acc:17173]
BOLA1	bolA family member 1 [Source:HGNC Symbol;Acc:24263]
BOLA3	bolA family member 3 [Source:HGNC Symbol;Acc:24415]
BPHL	biphenyl hydrolase-like (serine hydrolase) [Source:HGNC Symbol;Acc:1094]
BPI	bactericidal/permeability-increasing protein [Source:HGNC Symbol;Acc:1095]
BPIFA1	BPI fold containing family A, member 1 [Source:HGNC Symbol;Acc:15749]
BPIFA2	BPI fold containing family A, member 2 [Source:HGNC Symbol;Acc:16203]
BPIFB1	BPI fold containing family B, member 1 [Source:HGNC Symbol;Acc:16108]
BPIFB2	BPI fold containing family B, member 2 [Source:HGNC Symbol;Acc:16177]
BPIFB3	BPI fold containing family B, member 3 [Source:HGNC Symbol;Acc:16178]
BPIFB4	BPI fold containing family B, member 4 [Source:HGNC Symbol;Acc:16179]
BPIFB6	BPI fold containing family B, member 6 [Source:HGNC Symbol;Acc:16504]
BPIFC	BPI fold containing family C [Source:HGNC Symbol;Acc:16503]
BPNT1	3'(2'), 5'-bisphosphate nucleotidase 1 [Source:HGNC Symbol;Acc:1096]
BPTF	NA
BRAF	v-raf murine sarcoma viral oncogene homolog B [Source:HGNC Symbol;Acc:1097]
BRCA1	breast cancer 1, early onset [Source:HGNC Symbol;Acc:1100]
BRCA2	NA
BRD1	NA
BRD2	bromodomain containing 2 [Source:HGNC Symbol;Acc:1103]
BRD3	bromodomain containing 3 [Source:HGNC Symbol;Acc:1104]
BRD4	bromodomain containing 4 [Source:HGNC Symbol;Acc:13575]
BRD7	NA
BRD9	NA
BRDT	bromodomain, testis-specific [Source:HGNC Symbol;Acc:1105]
BRPF1	NA
BRPF3	bromodomain and PHD finger containing, 3 [Source:HGNC Symbol;Acc:14256]
BRS3	bombesin-like receptor 3 [Source:HGNC Symbol;Acc:1113]
BRSK1	BR serine/threonine kinase 1 [Source:HGNC Symbol;Acc:18994]
BRSK2	BR serine/threonine kinase 2 [Source:HGNC Symbol;Acc:11405]
BSG	basigin (Ok blood group) [Source:HGNC Symbol;Acc:1116]
BSPH1	binder of sperm protein homolog 1 [Source:HGNC Symbol;Acc:33906]
BST1	bone marrow stromal cell antigen 1 [Source:HGNC Symbol;Acc:1118]
BST2	bone marrow stromal cell antigen 2 [Source:HGNC Symbol;Acc:1119]
BTC	betacellulin [Source:HGNC Symbol;Acc:1121]
BTD	biotinidase [Source:HGNC Symbol;Acc:1122]
BTF3P11	NA
BTK	Bruton agammaglobulinemia tyrosine kinase [Source:HGNC Symbol;Acc:1133]
BTLA	B and T lymphocyte associated [Source:HGNC Symbol;Acc:21087]
BTN1A1	butyrophilin, subfamily 1, member A1 [Source:HGNC Symbol;Acc:1135]
BTN3A1	butyrophilin, subfamily 3, member A1 [Source:HGNC Symbol;Acc:1138]
BTN3A2	butyrophilin, subfamily 3, member A2 [Source:HGNC Symbol;Acc:1139]
BTN3A3	butyrophilin, subfamily 3, member A3 [Source:HGNC Symbol;Acc:1140]
BTNL8	butyrophilin-like 8 [Source:HGNC Symbol;Acc:26131]
BUB1	BUB1 mitotic checkpoint serine/threonine kinase [Source:HGNC Symbol;Acc:1148]
BUB1B	BUB1 mitotic checkpoint serine/threonine kinase B [Source:HGNC Symbol;Acc:1149]
C10orf54	chromosome 10 open reading frame 54 [Source:HGNC Symbol;Acc:30085]
C10ORF67	NA
C11ORF65	NA
C11orf83	chromosome 11 open reading frame 83 [Source:HGNC Symbol;Acc:34399]
C12orf39	chromosome 12 open reading frame 39 [Source:HGNC Symbol;Acc:28139]
C16orf89	chromosome 16 open reading frame 89 [Source:HGNC Symbol;Acc:28687]
C17orf72	chromosome 17 open reading frame 72 [Source:HGNC Symbol;Acc:25673]
C17orf99	chromosome 17 open reading frame 99 [Source:HGNC Symbol;Acc:34490]
C19orf10	chromosome 19 open reading frame 10 [Source:HGNC Symbol;Acc:16948]
C1QA	complement component 1, q subcomponent, A chain [Source:HGNC Symbol;Acc:1241]
C1QB	complement component 1, q subcomponent, B chain [Source:HGNC Symbol;Acc:1242]
C1QC	complement component 1, q subcomponent, C chain [Source:HGNC Symbol;Acc:1245]
C1QL1	complement component 1, q subcomponent-like 1 [Source:HGNC Symbol;Acc:24182]
C1QL2	complement component 1, q subcomponent-like 2 [Source:HGNC Symbol;Acc:24181]
C1QTNF5	C1q and tumor necrosis factor related protein 5 [Source:HGNC Symbol;Acc:14344]
C1QTNF6	C1q and tumor necrosis factor related protein 6 [Source:HGNC Symbol;Acc:14343]
C1QTNF8	C1q and tumor necrosis factor related protein 8 [Source:HGNC Symbol;Acc:31374]
C1QTNF9	C1q and tumor necrosis factor related protein 9 [Source:HGNC Symbol;Acc:28732]
C1QTNF9B	C1q and tumor necrosis factor related protein 9B [Source:HGNC Symbol;Acc:34072]
C1R	complement component 1, r subcomponent [Source:HGNC Symbol;Acc:1246]
C1RL	complement component 1, r subcomponent-like [Source:HGNC Symbol;Acc:21265]
C1S	complement component 1, s subcomponent [Source:HGNC Symbol;Acc:1247]
C2	complement component 2 [Source:HGNC Symbol;Acc:1248]
C2orf40	chromosome 2 open reading frame 40 [Source:HGNC Symbol;Acc:24642]
C3	complement component 3 [Source:HGNC Symbol;Acc:1318]
C3AR1	complement component 3a receptor 1 [Source:HGNC Symbol;Acc:1319]
C4A	complement component 4A (Rodgers blood group) [Source:HGNC Symbol;Acc:1323]
C4B	complement component 4B (Chido blood group) [Source:HGNC Symbol;Acc:1324]
C4BPA	complement component 4 binding protein, alpha [Source:HGNC Symbol;Acc:1325]
C4BPB	complement component 4 binding protein, beta [Source:HGNC Symbol;Acc:1328]
C5	complement component 5 [Source:HGNC Symbol;Acc:1331]
C5AR1	complement component 5a receptor 1 [Source:HGNC Symbol;Acc:1338]
C5AR2	complement component 5a receptor 2 [Source:HGNC Symbol;Acc:4527]
C6	complement component 6 [Source:HGNC Symbol;Acc:1339]
C6orf120	chromosome 6 open reading frame 120 [Source:HGNC Symbol;Acc:21247]
C6orf15	chromosome 6 open reading frame 15 [Source:HGNC Symbol;Acc:13927]
C6orf25	chromosome 6 open reading frame 25 [Source:HGNC Symbol;Acc:13937]
C7	complement component 7 [Source:HGNC Symbol;Acc:1346]
C8A	complement component 8, alpha polypeptide [Source:HGNC Symbol;Acc:1352]
C8B	complement component 8, beta polypeptide [Source:HGNC Symbol;Acc:1353]
C8G	complement component 8, gamma polypeptide [Source:HGNC Symbol;Acc:1354]
C8ORF34	NA
C8orf44-SGK3	C8orf44-SGK3 readthrough [Source:HGNC Symbol;Acc:48354]
C9	complement component 9 [Source:HGNC Symbol;Acc:1358]
C9ORF72	NA
C9orf96	chromosome 9 open reading frame 96 [Source:HGNC Symbol;Acc:28669]
CA1	carbonic anhydrase I [Source:HGNC Symbol;Acc:1368]
CA10	carbonic anhydrase X [Source:HGNC Symbol;Acc:1369]
CA11	carbonic anhydrase XI [Source:HGNC Symbol;Acc:1370]
CA12	carbonic anhydrase XII [Source:HGNC Symbol;Acc:1371]
CA13	carbonic anhydrase XIII [Source:HGNC Symbol;Acc:14914]
CA14	carbonic anhydrase XIV [Source:HGNC Symbol;Acc:1372]
CA2	carbonic anhydrase II [Source:HGNC Symbol;Acc:1373]
CA3	carbonic anhydrase III, muscle specific [Source:HGNC Symbol;Acc:1374]
CA4	carbonic anhydrase IV [Source:HGNC Symbol;Acc:1375]
CA5A	carbonic anhydrase VA, mitochondrial [Source:HGNC Symbol;Acc:1377]
CA5B	carbonic anhydrase VB, mitochondrial [Source:HGNC Symbol;Acc:1378]
CA6	carbonic anhydrase VI [Source:HGNC Symbol;Acc:1380]
CA7	carbonic anhydrase VII [Source:HGNC Symbol;Acc:1381]
CA8	carbonic anhydrase VIII [Source:HGNC Symbol;Acc:1382]
CA9	carbonic anhydrase IX [Source:HGNC Symbol;Acc:1383]
CACNA1A	calcium channel, voltage-dependent, P/Q type, alpha 1A subunit [Source:HGNC Symbol;Acc:1388]
CACNA1B	calcium channel, voltage-dependent, N type, alpha 1B subunit [Source:HGNC Symbol;Acc:1389]
CACNA1C	calcium channel, voltage-dependent, L type, alpha 1C subunit [Source:HGNC Symbol;Acc:1390]
CACNA1D	calcium channel, voltage-dependent, L type, alpha 1D subunit [Source:HGNC Symbol;Acc:1391]
CACNA1E	calcium channel, voltage-dependent, R type, alpha 1E subunit [Source:HGNC Symbol;Acc:1392]
CACNA1F	calcium channel, voltage-dependent, L type, alpha 1F subunit [Source:HGNC Symbol;Acc:1393]
CACNA1G	calcium channel, voltage-dependent, T type, alpha 1G subunit [Source:HGNC Symbol;Acc:1394]
CACNA1H	calcium channel, voltage-dependent, T type, alpha 1H subunit [Source:HGNC Symbol;Acc:1395]
CACNA1I	calcium channel, voltage-dependent, T type, alpha 1I subunit [Source:HGNC Symbol;Acc:1396]
CACNA1S	calcium channel, voltage-dependent, L type, alpha 1S subunit [Source:HGNC Symbol;Acc:1397]
CACNA2D1	calcium channel, voltage-dependent, alpha 2/delta subunit 1 [Source:HGNC Symbol;Acc:1399]
CACNA2D2	calcium channel, voltage-dependent, alpha 2/delta subunit 2 [Source:HGNC Symbol;Acc:1400]
CACNA2D3	calcium channel, voltage-dependent, alpha 2/delta subunit 3 [Source:HGNC Symbol;Acc:15460]
CACNA2D4	calcium channel, voltage-dependent, alpha 2/delta subunit 4 [Source:HGNC Symbol;Acc:20202]
CACNB1	calcium channel, voltage-dependent, beta 1 subunit [Source:HGNC Symbol;Acc:1401]
CACNB2	calcium channel, voltage-dependent, beta 2 subunit [Source:HGNC Symbol;Acc:1402]
CACNB3	calcium channel, voltage-dependent, beta 3 subunit [Source:HGNC Symbol;Acc:1403]
CACNB4	calcium channel, voltage-dependent, beta 4 subunit [Source:HGNC Symbol;Acc:1404]
CACNG1	calcium channel, voltage-dependent, gamma subunit 1 [Source:HGNC Symbol;Acc:1405]
CACNG2	calcium channel, voltage-dependent, gamma subunit 2 [Source:HGNC Symbol;Acc:1406]
CACNG3	calcium channel, voltage-dependent, gamma subunit 3 [Source:HGNC Symbol;Acc:1407]
CACNG4	calcium channel, voltage-dependent, gamma subunit 4 [Source:HGNC Symbol;Acc:1408]
CACNG5	calcium channel, voltage-dependent, gamma subunit 5 [Source:HGNC Symbol;Acc:1409]
CACNG6	calcium channel, voltage-dependent, gamma subunit 6 [Source:HGNC Symbol;Acc:13625]
CACNG7	calcium channel, voltage-dependent, gamma subunit 7 [Source:HGNC Symbol;Acc:13626]
CACNG8	calcium channel, voltage-dependent, gamma subunit 8 [Source:HGNC Symbol;Acc:13628]
CAD	carbamoyl-phosphate synthetase 2, aspartate transcarbamylase, and dihydroorotase [Source:HGNC Symbol;Acc:1424]
CADM2	NA
CADM3	cell adhesion molecule 3 [Source:HGNC Symbol;Acc:17601]
CALCA	calcitonin-related polypeptide alpha [Source:HGNC Symbol;Acc:1437]
CALCB	calcitonin-related polypeptide beta [Source:HGNC Symbol;Acc:1438]
CALCR	calcitonin receptor [Source:HGNC Symbol;Acc:1440]
CALCRL	calcitonin receptor-like [Source:HGNC Symbol;Acc:16709]
CALM1	calmodulin 1 (phosphorylase kinase, delta) [Source:HGNC Symbol;Acc:1442]
CALM2	calmodulin 2 (phosphorylase kinase, delta) [Source:HGNC Symbol;Acc:1445]
CALM3	calmodulin 3 (phosphorylase kinase, delta) [Source:HGNC Symbol;Acc:1449]
CALR	calreticulin [Source:HGNC Symbol;Acc:1455]
CALU	calumenin [Source:HGNC Symbol;Acc:1458]
CALY	NA
CAMK1	calcium/calmodulin-dependent protein kinase I [Source:HGNC Symbol;Acc:1459]
CAMK1D	calcium/calmodulin-dependent protein kinase ID [Source:HGNC Symbol;Acc:19341]
CAMK1G	calcium/calmodulin-dependent protein kinase IG [Source:HGNC Symbol;Acc:14585]
CAMK2A	calcium/calmodulin-dependent protein kinase II alpha [Source:HGNC Symbol;Acc:1460]
CAMK2B	calcium/calmodulin-dependent protein kinase II beta [Source:HGNC Symbol;Acc:1461]
CAMK2D	calcium/calmodulin-dependent protein kinase II delta [Source:HGNC Symbol;Acc:1462]
CAMK2G	calcium/calmodulin-dependent protein kinase II gamma [Source:HGNC Symbol;Acc:1463]
CAMK4	calcium/calmodulin-dependent protein kinase IV [Source:HGNC Symbol;Acc:1464]
CAMKK1	calcium/calmodulin-dependent protein kinase kinase 1, alpha [Source:HGNC Symbol;Acc:1469]
CAMKK2	calcium/calmodulin-dependent protein kinase kinase 2, beta [Source:HGNC Symbol;Acc:1470]
CAMKV	CaM kinase-like vesicle-associated [Source:HGNC Symbol;Acc:28788]
CAMLG	NA
CAMP	cathelicidin antimicrobial peptide [Source:HGNC Symbol;Acc:1472]
CANX	NA
CAPG	NA
CAPN1	calpain 1, (mu/I) large subunit [Source:HGNC Symbol;Acc:1476]
CAPN10	NA
CAPN2	calpain 2, (m/II) large subunit [Source:HGNC Symbol;Acc:1479]
CAPNS1	calpain, small subunit 1 [Source:HGNC Symbol;Acc:1481]
CAPZA1	capping protein (actin filament) muscle Z-line, alpha 1 [Source:HGNC Symbol;Acc:1488]
CAPZA2	capping protein (actin filament) muscle Z-line, alpha 2 [Source:HGNC Symbol;Acc:1490]
CARD9	NA
CARM1	coactivator-associated arginine methyltransferase 1 [Source:HGNC Symbol;Acc:23393]
CARTPT	CART prepropeptide [Source:HGNC Symbol;Acc:24323]
CASK	calcium/calmodulin-dependent serine protein kinase (MAGUK family) [Source:HGNC Symbol;Acc:1497]
CASP1	caspase 1, apoptosis-related cysteine peptidase [Source:HGNC Symbol;Acc:1499]
CASP10	NA
CASP12	NA
CASP14	NA
CASP2	caspase 2, apoptosis-related cysteine peptidase [Source:HGNC Symbol;Acc:1503]
CASP3	caspase 3, apoptosis-related cysteine peptidase [Source:HGNC Symbol;Acc:1504]
CASP4	NA
CASP5	NA
CASP6	caspase 6, apoptosis-related cysteine peptidase [Source:HGNC Symbol;Acc:1507]
CASP7	caspase 7, apoptosis-related cysteine peptidase [Source:HGNC Symbol;Acc:1508]
CASP8	caspase 8, apoptosis-related cysteine peptidase [Source:HGNC Symbol;Acc:1509]
CASP9	caspase 9, apoptosis-related cysteine peptidase [Source:HGNC Symbol;Acc:1511]
CASQ2	calsequestrin 2 (cardiac muscle) [Source:HGNC Symbol;Acc:1513]
CASR	calcium-sensing receptor [Source:HGNC Symbol;Acc:1514]
CAST	NA
CAT	catalase [Source:HGNC Symbol;Acc:1516]
CATSPER1	cation channel, sperm associated 1 [Source:HGNC Symbol;Acc:17116]
CATSPER2	cation channel, sperm associated 2 [Source:HGNC Symbol;Acc:18810]
CATSPER3	cation channel, sperm associated 3 [Source:HGNC Symbol;Acc:20819]
CATSPER4	cation channel, sperm associated 4 [Source:HGNC Symbol;Acc:23220]
CAV1	NA
CBFB	NA
CBL	NA
CBLB	NA
CBLC	NA
CBLN1	cerebellin 1 precursor [Source:HGNC Symbol;Acc:1543]
CBLN3	cerebellin 3 precursor [Source:HGNC Symbol;Acc:20146]
CBLN4	cerebellin 4 precursor [Source:HGNC Symbol;Acc:16231]
CBR1	carbonyl reductase 1 [Source:HGNC Symbol;Acc:1548]
CBR3	carbonyl reductase 3 [Source:HGNC Symbol;Acc:1549]
CBS	NA
CBX1	NA
CCDC3	coiled-coil domain containing 3 [Source:HGNC Symbol;Acc:23813]
CCDC80	coiled-coil domain containing 80 [Source:HGNC Symbol;Acc:30649]
CCHCR1	NA
CCK	cholecystokinin [Source:HGNC Symbol;Acc:1569]
CCKAR	cholecystokinin A receptor [Source:HGNC Symbol;Acc:1570]
CCKBR	cholecystokinin B receptor [Source:HGNC Symbol;Acc:1571]
CCL1	chemokine (C-C motif) ligand 1 [Source:HGNC Symbol;Acc:10609]
CCL11	chemokine (C-C motif) ligand 11 [Source:HGNC Symbol;Acc:10610]
CCL13	chemokine (C-C motif) ligand 13 [Source:HGNC Symbol;Acc:10611]
CCL14	chemokine (C-C motif) ligand 14 [Source:HGNC Symbol;Acc:10612]
CCL15-CCL14	CCL15-CCL14 readthrough (NMD candidate) [Source:HGNC Symbol;Acc:44436]
CCL16	chemokine (C-C motif) ligand 16 [Source:HGNC Symbol;Acc:10614]
CCL17	chemokine (C-C motif) ligand 17 [Source:HGNC Symbol;Acc:10615]
CCL18	chemokine (C-C motif) ligand 18 (pulmonary and activation-regulated) [Source:HGNC Symbol;Acc:10616]
CCL19	chemokine (C-C motif) ligand 19 [Source:HGNC Symbol;Acc:10617]
CCL2	chemokine (C-C motif) ligand 2 [Source:HGNC Symbol;Acc:10618]
CCL20	chemokine (C-C motif) ligand 20 [Source:HGNC Symbol;Acc:10619]
CCL21	chemokine (C-C motif) ligand 21 [Source:HGNC Symbol;Acc:10620]
CCL22	chemokine (C-C motif) ligand 22 [Source:HGNC Symbol;Acc:10621]
CCL23	chemokine (C-C motif) ligand 23 [Source:HGNC Symbol;Acc:10622]
CCL24	chemokine (C-C motif) ligand 24 [Source:HGNC Symbol;Acc:10623]
CCL25	chemokine (C-C motif) ligand 25 [Source:HGNC Symbol;Acc:10624]
CCL26	chemokine (C-C motif) ligand 26 [Source:HGNC Symbol;Acc:10625]
CCL27	chemokine (C-C motif) ligand 27 [Source:HGNC Symbol;Acc:10626]
CCL28	chemokine (C-C motif) ligand 28 [Source:HGNC Symbol;Acc:17700]
CCL3	chemokine (C-C motif) ligand 3 [Source:HGNC Symbol;Acc:10627]
CCL3L1	chemokine (C-C motif) ligand 3-like 1 [Source:HGNC Symbol;Acc:10628]
CCL3L3	chemokine (C-C motif) ligand 3-like 3 [Source:HGNC Symbol;Acc:30554]
CCL4	chemokine (C-C motif) ligand 4 [Source:HGNC Symbol;Acc:10630]
CCL4L1	chemokine (C-C motif) ligand 4-like 1 [Source:HGNC Symbol;Acc:10631]
CCL4L2	chemokine (C-C motif) ligand 4-like 2 [Source:HGNC Symbol;Acc:24066]
CCL5	chemokine (C-C motif) ligand 5 [Source:HGNC Symbol;Acc:10632]
CCL7	chemokine (C-C motif) ligand 7 [Source:HGNC Symbol;Acc:10634]
CCL8	chemokine (C-C motif) ligand 8 [Source:HGNC Symbol;Acc:10635]
CCN1	NA
CCN2	NA
CCNA1	cyclin A1 [Source:HGNC Symbol;Acc:1577]
CCNA2	cyclin A2 [Source:HGNC Symbol;Acc:1578]
CCNB1	cyclin B1 [Source:HGNC Symbol;Acc:1579]
CCNB2	cyclin B2 [Source:HGNC Symbol;Acc:1580]
CCNB3	cyclin B3 [Source:HGNC Symbol;Acc:18709]
CCND1	cyclin D1 [Source:HGNC Symbol;Acc:1582]
CCND2	cyclin D2 [Source:HGNC Symbol;Acc:1583]
CCND3	cyclin D3 [Source:HGNC Symbol;Acc:1585]
CCNE1	cyclin E1 [Source:HGNC Symbol;Acc:1589]
CCNE2	cyclin E2 [Source:HGNC Symbol;Acc:1590]
CCNG1	NA
CCNH	cyclin H [Source:HGNC Symbol;Acc:1594]
CCNK	NA
CCNT1	cyclin T1 [Source:HGNC Symbol;Acc:1599]
CCR1	chemokine (C-C motif) receptor 1 [Source:HGNC Symbol;Acc:1602]
CCR10	chemokine (C-C motif) receptor 10 [Source:HGNC Symbol;Acc:4474]
CCR2	chemokine (C-C motif) receptor 2 [Source:HGNC Symbol;Acc:1603]
CCR3	chemokine (C-C motif) receptor 3 [Source:HGNC Symbol;Acc:1604]
CCR4	chemokine (C-C motif) receptor 4 [Source:HGNC Symbol;Acc:1605]
CCR5	chemokine (C-C motif) receptor 5 (gene/pseudogene) [Source:HGNC Symbol;Acc:1606]
CCR6	chemokine (C-C motif) receptor 6 [Source:HGNC Symbol;Acc:1607]
CCR7	chemokine (C-C motif) receptor 7 [Source:HGNC Symbol;Acc:1608]
CCR8	chemokine (C-C motif) receptor 8 [Source:HGNC Symbol;Acc:1609]
CCR9	chemokine (C-C motif) receptor 9 [Source:HGNC Symbol;Acc:1610]
CCRL2	chemokine (C-C motif) receptor-like 2 [Source:HGNC Symbol;Acc:1612]
CD101	CD101 molecule [Source:HGNC Symbol;Acc:5949]
CD109	CD109 molecule [Source:HGNC Symbol;Acc:21685]
CD14	CD14 molecule [Source:HGNC Symbol;Acc:1628]
CD151	CD151 molecule (Raph blood group) [Source:HGNC Symbol;Acc:1630]
CD160	CD160 molecule [Source:HGNC Symbol;Acc:17013]
CD163	CD163 molecule [Source:HGNC Symbol;Acc:1631]
CD163L1	CD163 molecule-like 1 [Source:HGNC Symbol;Acc:30375]
CD164	CD164 molecule, sialomucin [Source:HGNC Symbol;Acc:1632]
CD164L2	CD164 sialomucin-like 2 [Source:HGNC Symbol;Acc:32043]
CD177	CD177 molecule [Source:HGNC Symbol;Acc:30072]
CD180	CD180 molecule [Source:HGNC Symbol;Acc:6726]
CD19	CD19 molecule [Source:HGNC Symbol;Acc:1633]
CD1A	CD1a molecule [Source:HGNC Symbol;Acc:1634]
CD1B	CD1b molecule [Source:HGNC Symbol;Acc:1635]
CD1C	CD1c molecule [Source:HGNC Symbol;Acc:1636]
CD1D	CD1d molecule [Source:HGNC Symbol;Acc:1637]
CD1E	CD1e molecule [Source:HGNC Symbol;Acc:1638]
CD2	CD2 molecule [Source:HGNC Symbol;Acc:1639]
CD200	CD200 molecule [Source:HGNC Symbol;Acc:7203]
CD200R1	CD200 receptor 1 [Source:HGNC Symbol;Acc:24235]
CD207	CD207 molecule, langerin [Source:HGNC Symbol;Acc:17935]
CD209	CD209 molecule [Source:HGNC Symbol;Acc:1641]
CD22	CD22 molecule [Source:HGNC Symbol;Acc:1643]
CD226	CD226 molecule [Source:HGNC Symbol;Acc:16961]
CD244	CD244 molecule, natural killer cell receptor 2B4 [Source:HGNC Symbol;Acc:18171]
CD247	CD247 molecule [Source:HGNC Symbol;Acc:1677]
CD248	CD248 molecule, endosialin [Source:HGNC Symbol;Acc:18219]
CD27	CD27 molecule [Source:HGNC Symbol;Acc:11922]
CD274	CD274 molecule [Source:HGNC Symbol;Acc:17635]
CD276	CD276 molecule [Source:HGNC Symbol;Acc:19137]
CD28	CD28 molecule [Source:HGNC Symbol;Acc:1653]
CD300A	CD300a molecule [Source:HGNC Symbol;Acc:19319]
CD300C	CD300c molecule [Source:HGNC Symbol;Acc:19320]
CD300E	CD300e molecule [Source:HGNC Symbol;Acc:28874]
CD300LB	CD300 molecule-like family member b [Source:HGNC Symbol;Acc:30811]
CD300LD	CD300 molecule-like family member d [Source:HGNC Symbol;Acc:16848]
CD300LF	CD300 molecule-like family member f [Source:HGNC Symbol;Acc:29883]
CD300LG	CD300 molecule-like family member g [Source:HGNC Symbol;Acc:30455]
CD302	CD302 molecule [Source:HGNC Symbol;Acc:30843]
CD320	CD320 molecule [Source:HGNC Symbol;Acc:16692]
CD33	CD33 molecule [Source:HGNC Symbol;Acc:1659]
CD34	CD34 molecule [Source:HGNC Symbol;Acc:1662]
CD36	CD36 molecule (thrombospondin receptor) [Source:HGNC Symbol;Acc:1663]
CD37	CD37 molecule [Source:HGNC Symbol;Acc:1666]
CD38	CD38 molecule [Source:HGNC Symbol;Acc:1667]
CD3D	CD3d molecule, delta (CD3-TCR complex) [Source:HGNC Symbol;Acc:1673]
CD3E	CD3e molecule, epsilon (CD3-TCR complex) [Source:HGNC Symbol;Acc:1674]
CD3G	CD3g molecule, gamma (CD3-TCR complex) [Source:HGNC Symbol;Acc:1675]
CD4	CD4 molecule [Source:HGNC Symbol;Acc:1678]
CD40	CD40 molecule, TNF receptor superfamily member 5 [Source:HGNC Symbol;Acc:11919]
CD40LG	CD40 ligand [Source:HGNC Symbol;Acc:11935]
CD44	CD44 molecule (Indian blood group) [Source:HGNC Symbol;Acc:1681]
CD46	CD46 molecule, complement regulatory protein [Source:HGNC Symbol;Acc:6953]
CD47	CD47 molecule [Source:HGNC Symbol;Acc:1682]
CD48	CD48 molecule [Source:HGNC Symbol;Acc:1683]
CD5	CD5 molecule [Source:HGNC Symbol;Acc:1685]
CD52	CD52 molecule [Source:HGNC Symbol;Acc:1804]
CD53	CD53 molecule [Source:HGNC Symbol;Acc:1686]
CD55	CD55 molecule, decay accelerating factor for complement (Cromer blood group) [Source:HGNC Symbol;Acc:2665]
CD58	CD58 molecule [Source:HGNC Symbol;Acc:1688]
CD59	CD59 molecule, complement regulatory protein [Source:HGNC Symbol;Acc:1689]
CD5L	CD5 molecule-like [Source:HGNC Symbol;Acc:1690]
CD6	CD6 molecule [Source:HGNC Symbol;Acc:1691]
CD63	CD63 molecule [Source:HGNC Symbol;Acc:1692]
CD68	CD68 molecule [Source:HGNC Symbol;Acc:1693]
CD69	CD69 molecule [Source:HGNC Symbol;Acc:1694]
CD7	CD7 molecule [Source:HGNC Symbol;Acc:1695]
CD70	CD70 molecule [Source:HGNC Symbol;Acc:11937]
CD72	CD72 molecule [Source:HGNC Symbol;Acc:1696]
CD74	CD74 molecule, major histocompatibility complex, class II invariant chain [Source:HGNC Symbol;Acc:1697]
CD79A	CD79a molecule, immunoglobulin-associated alpha [Source:HGNC Symbol;Acc:1698]
CD79B	CD79b molecule, immunoglobulin-associated beta [Source:HGNC Symbol;Acc:1699]
CD80	CD80 molecule [Source:HGNC Symbol;Acc:1700]
CD81	CD81 molecule [Source:HGNC Symbol;Acc:1701]
CD82	CD82 molecule [Source:HGNC Symbol;Acc:6210]
CD83	CD83 molecule [Source:HGNC Symbol;Acc:1703]
CD84	CD84 molecule [Source:HGNC Symbol;Acc:1704]
CD86	CD86 molecule [Source:HGNC Symbol;Acc:1705]
CD8A	CD8a molecule [Source:HGNC Symbol;Acc:1706]
CD8B	CD8b molecule [Source:HGNC Symbol;Acc:1707]
CD9	CD9 molecule [Source:HGNC Symbol;Acc:1709]
CD93	CD93 molecule [Source:HGNC Symbol;Acc:15855]
CD96	CD96 molecule [Source:HGNC Symbol;Acc:16892]
CD97	CD97 molecule [Source:HGNC Symbol;Acc:1711]
CD99	CD99 molecule [Source:HGNC Symbol;Acc:7082]
CDA	cytidine deaminase [Source:HGNC Symbol;Acc:1712]
CDC25A	cell division cycle 25A [Source:HGNC Symbol;Acc:1725]
CDC25B	cell division cycle 25B [Source:HGNC Symbol;Acc:1726]
CDC25C	cell division cycle 25C [Source:HGNC Symbol;Acc:1727]
CDC37	NA
CDC42	cell division cycle 42 [Source:HGNC Symbol;Acc:1736]
CDC42BPA	CDC42 binding protein kinase alpha (DMPK-like) [Source:HGNC Symbol;Acc:1737]
CDC42BPB	CDC42 binding protein kinase beta (DMPK-like) [Source:HGNC Symbol;Acc:1738]
CDC42BPG	CDC42 binding protein kinase gamma (DMPK-like) [Source:HGNC Symbol;Acc:29829]
CDC5L	NA
CDC7	cell division cycle 7 [Source:HGNC Symbol;Acc:1745]
CDCP1	CUB domain containing protein 1 [Source:HGNC Symbol;Acc:24357]
CDH1	cadherin 1, type 1, E-cadherin (epithelial) [Source:HGNC Symbol;Acc:1748]
CDH11	NA
CDH13	cadherin 13 [Source:HGNC Symbol;Acc:1753]
CDH17	NA
CDH2	cadherin 2, type 1, N-cadherin (neuronal) [Source:HGNC Symbol;Acc:1759]
CDH23	NA
CDH3	cadherin 3, type 1, P-cadherin (placental) [Source:HGNC Symbol;Acc:1762]
CDH5	cadherin 5, type 2 (vascular endothelium) [Source:HGNC Symbol;Acc:1764]
CDK1	cyclin-dependent kinase 1 [Source:HGNC Symbol;Acc:1722]
CDK10	cyclin-dependent kinase 10 [Source:HGNC Symbol;Acc:1770]
CDK11A	cyclin-dependent kinase 11A [Source:HGNC Symbol;Acc:1730]
CDK11B	cyclin-dependent kinase 11B [Source:HGNC Symbol;Acc:1729]
CDK12	cyclin-dependent kinase 12 [Source:HGNC Symbol;Acc:24224]
CDK13	cyclin-dependent kinase 13 [Source:HGNC Symbol;Acc:1733]
CDK14	cyclin-dependent kinase 14 [Source:HGNC Symbol;Acc:8883]
CDK15	cyclin-dependent kinase 15 [Source:HGNC Symbol;Acc:14434]
CDK16	cyclin-dependent kinase 16 [Source:HGNC Symbol;Acc:8749]
CDK17	cyclin-dependent kinase 17 [Source:HGNC Symbol;Acc:8750]
CDK18	cyclin-dependent kinase 18 [Source:HGNC Symbol;Acc:8751]
CDK19	cyclin-dependent kinase 19 [Source:HGNC Symbol;Acc:19338]
CDK2	cyclin-dependent kinase 2 [Source:HGNC Symbol;Acc:1771]
CDK20	cyclin-dependent kinase 20 [Source:HGNC Symbol;Acc:21420]
CDK3	cyclin-dependent kinase 3 [Source:HGNC Symbol;Acc:1772]
CDK4	cyclin-dependent kinase 4 [Source:HGNC Symbol;Acc:1773]
CDK5	cyclin-dependent kinase 5 [Source:HGNC Symbol;Acc:1774]
CDK5R1	cyclin-dependent kinase 5, regulatory subunit 1 (p35) [Source:HGNC Symbol;Acc:1775]
CDK6	cyclin-dependent kinase 6 [Source:HGNC Symbol;Acc:1777]
CDK7	cyclin-dependent kinase 7 [Source:HGNC Symbol;Acc:1778]
CDK8	cyclin-dependent kinase 8 [Source:HGNC Symbol;Acc:1779]
CDK9	cyclin-dependent kinase 9 [Source:HGNC Symbol;Acc:1780]
CDKAL1	NA
CDKL1	cyclin-dependent kinase-like 1 (CDC2-related kinase) [Source:HGNC Symbol;Acc:1781]
CDKL2	cyclin-dependent kinase-like 2 (CDC2-related kinase) [Source:HGNC Symbol;Acc:1782]
CDKL3	cyclin-dependent kinase-like 3 [Source:HGNC Symbol;Acc:15483]
CDKL4	cyclin-dependent kinase-like 4 [Source:HGNC Symbol;Acc:19287]
CDKL5	cyclin-dependent kinase-like 5 [Source:HGNC Symbol;Acc:11411]
CDKN1A	cyclin-dependent kinase inhibitor 1A (p21, Cip1) [Source:HGNC Symbol;Acc:1784]
CDKN1B	NA
CDKN1C	NA
CDKN2A	NA
CDKN2B	NA
CDKN2B-AS1	NA
CDKN2C	NA
CDKN2D	NA
CDKN3	NA
CDNF	cerebral dopamine neurotrophic factor [Source:HGNC Symbol;Acc:24913]
CDS1	NA
CDSN	NA
CDX2	NA
CEACAM1	carcinoembryonic antigen-related cell adhesion molecule 1 (biliary glycoprotein) [Source:HGNC Symbol;Acc:1814]
CEACAM16	carcinoembryonic antigen-related cell adhesion molecule 16 [Source:HGNC Symbol;Acc:31948]
CEACAM3	carcinoembryonic antigen-related cell adhesion molecule 3 [Source:HGNC Symbol;Acc:1815]
CEACAM5	carcinoembryonic antigen-related cell adhesion molecule 5 [Source:HGNC Symbol;Acc:1817]
CEACAM6	carcinoembryonic antigen-related cell adhesion molecule 6 (non-specific cross reacting antigen) [Source:HGNC Symbol;Acc:1818]
CEACAM7	carcinoembryonic antigen-related cell adhesion molecule 7 [Source:HGNC Symbol;Acc:1819]
CEACAM8	carcinoembryonic antigen-related cell adhesion molecule 8 [Source:HGNC Symbol;Acc:1820]
CEBPA	NA
CECR1	cat eye syndrome chromosome region, candidate 1 [Source:HGNC Symbol;Acc:1839]
CECR2	NA
CEL	carboxyl ester lipase [Source:HGNC Symbol;Acc:1848]
CELA1	chymotrypsin-like elastase family, member 1 [Source:HGNC Symbol;Acc:3308]
CELA2A	chymotrypsin-like elastase family, member 2A [Source:HGNC Symbol;Acc:24609]
CELA2B	chymotrypsin-like elastase family, member 2B [Source:HGNC Symbol;Acc:29995]
CELF4	NA
CELSR1	cadherin, EGF LAG seven-pass G-type receptor 1 [Source:HGNC Symbol;Acc:1850]
CELSR2	cadherin, EGF LAG seven-pass G-type receptor 2 [Source:HGNC Symbol;Acc:3231]
CELSR3	cadherin, EGF LAG seven-pass G-type receptor 3 [Source:HGNC Symbol;Acc:3230]
CENPE	NA
CEP43	NA
CEP68	NA
CEP72	NA
CER1	cerberus 1, DAN family BMP antagonist [Source:HGNC Symbol;Acc:1862]
CERK	NA
CERKL	NA
CERS6	NA
CES1	carboxylesterase 1 [Source:HGNC Symbol;Acc:1863]
CES1P1	NA
CES2	carboxylesterase 2 [Source:HGNC Symbol;Acc:1864]
CES3	carboxylesterase 3 [Source:HGNC Symbol;Acc:1865]
CES4A	carboxylesterase 4A [Source:HGNC Symbol;Acc:26741]
CES5A	carboxylesterase 5A [Source:HGNC Symbol;Acc:26459]
CETP	cholesteryl ester transfer protein, plasma [Source:HGNC Symbol;Acc:1869]
CFAP44	NA
CFB	complement factor B [Source:HGNC Symbol;Acc:1037]
CFC1	cripto, FRL-1, cryptic family 1 [Source:HGNC Symbol;Acc:18292]
CFD	complement factor D (adipsin) [Source:HGNC Symbol;Acc:2771]
CFH	complement factor H [Source:HGNC Symbol;Acc:4883]
CFHR1	complement factor H-related 1 [Source:HGNC Symbol;Acc:4888]
CFHR2	complement factor H-related 2 [Source:HGNC Symbol;Acc:4890]
CFHR3	complement factor H-related 3 [Source:HGNC Symbol;Acc:16980]
CFHR4	complement factor H-related 4 [Source:HGNC Symbol;Acc:16979]
CFHR5	complement factor H-related 5 [Source:HGNC Symbol;Acc:24668]
CFI	complement factor I [Source:HGNC Symbol;Acc:5394]
CFL1	NA
CFLAR	NA
CFP	complement factor properdin [Source:HGNC Symbol;Acc:8864]
CFTR	cystic fibrosis transmembrane conductance regulator (ATP-binding cassette sub-family C, member 7) [Source:HGNC Symbol;Acc:1884]
CGA	glycoprotein hormones, alpha polypeptide [Source:HGNC Symbol;Acc:1885]
CGB	chorionic gonadotropin, beta polypeptide [Source:HGNC Symbol;Acc:1886]
CGB2	chorionic gonadotropin, beta polypeptide 2 [Source:HGNC Symbol;Acc:16722]
CGB5	chorionic gonadotropin, beta polypeptide 5 [Source:HGNC Symbol;Acc:16452]
CGB7	chorionic gonadotropin, beta polypeptide 7 [Source:HGNC Symbol;Acc:16451]
CGB8	chorionic gonadotropin, beta polypeptide 8 [Source:HGNC Symbol;Acc:16453]
CGREF1	cell growth regulator with EF-hand domain 1 [Source:HGNC Symbol;Acc:16962]
CH25H	NA
CHAD	chondroadherin [Source:HGNC Symbol;Acc:1909]
CHADL	chondroadherin-like [Source:HGNC Symbol;Acc:25165]
CHAT	choline O-acetyltransferase [Source:HGNC Symbol;Acc:1912]
CHD1	NA
CHD4	NA
CHEK1	checkpoint kinase 1 [Source:HGNC Symbol;Acc:1925]
CHEK2	checkpoint kinase 2 [Source:HGNC Symbol;Acc:16627]
CHGA	chromogranin A (parathyroid secretory protein 1) [Source:HGNC Symbol;Acc:1929]
CHGB	chromogranin B (secretogranin 1) [Source:HGNC Symbol;Acc:1930]
CHI3L1	chitinase 3-like 1 (cartilage glycoprotein-39) [Source:HGNC Symbol;Acc:1932]
CHI3L2	chitinase 3-like 2 [Source:HGNC Symbol;Acc:1933]
CHIA	chitinase, acidic [Source:HGNC Symbol;Acc:17432]
CHID1	chitinase domain containing 1 [Source:HGNC Symbol;Acc:28474]
CHIT1	chitinase 1 (chitotriosidase) [Source:HGNC Symbol;Acc:1936]
CHKA	NA
CHL1	cell adhesion molecule L1-like [Source:HGNC Symbol;Acc:1939]
CHN2	NA
CHPT1	NA
CHRD	chordin [Source:HGNC Symbol;Acc:1949]
CHRDL1	chordin-like 1 [Source:HGNC Symbol;Acc:29861]
CHRDL2	chordin-like 2 [Source:HGNC Symbol;Acc:24168]
CHRFAM7A	CHRNA7 (cholinergic receptor, nicotinic, alpha 7, exons 5-10) and FAM7A (family with sequence similarity 7A, exons A-E) fusion [Source:HGNC Symbol;Acc:15781]
CHRM1	cholinergic receptor, muscarinic 1 [Source:HGNC Symbol;Acc:1950]
CHRM2	cholinergic receptor, muscarinic 2 [Source:HGNC Symbol;Acc:1951]
CHRM3	cholinergic receptor, muscarinic 3 [Source:HGNC Symbol;Acc:1952]
CHRM4	cholinergic receptor, muscarinic 4 [Source:HGNC Symbol;Acc:1953]
CHRM5	cholinergic receptor, muscarinic 5 [Source:HGNC Symbol;Acc:1954]
CHRNA1	cholinergic receptor, nicotinic, alpha 1 (muscle) [Source:HGNC Symbol;Acc:1955]
CHRNA10	cholinergic receptor, nicotinic, alpha 10 (neuronal) [Source:HGNC Symbol;Acc:13800]
CHRNA2	cholinergic receptor, nicotinic, alpha 2 (neuronal) [Source:HGNC Symbol;Acc:1956]
CHRNA3	cholinergic receptor, nicotinic, alpha 3 (neuronal) [Source:HGNC Symbol;Acc:1957]
CHRNA4	cholinergic receptor, nicotinic, alpha 4 (neuronal) [Source:HGNC Symbol;Acc:1958]
CHRNA5	cholinergic receptor, nicotinic, alpha 5 (neuronal) [Source:HGNC Symbol;Acc:1959]
CHRNA6	cholinergic receptor, nicotinic, alpha 6 (neuronal) [Source:HGNC Symbol;Acc:15963]
CHRNA7	cholinergic receptor, nicotinic, alpha 7 (neuronal) [Source:HGNC Symbol;Acc:1960]
CHRNA9	cholinergic receptor, nicotinic, alpha 9 (neuronal) [Source:HGNC Symbol;Acc:14079]
CHRNB1	cholinergic receptor, nicotinic, beta 1 (muscle) [Source:HGNC Symbol;Acc:1961]
CHRNB2	cholinergic receptor, nicotinic, beta 2 (neuronal) [Source:HGNC Symbol;Acc:1962]
CHRNB3	cholinergic receptor, nicotinic, beta 3 (neuronal) [Source:HGNC Symbol;Acc:1963]
CHRNB4	cholinergic receptor, nicotinic, beta 4 (neuronal) [Source:HGNC Symbol;Acc:1964]
CHRND	cholinergic receptor, nicotinic, delta (muscle) [Source:HGNC Symbol;Acc:1965]
CHRNE	cholinergic receptor, nicotinic, epsilon (muscle) [Source:HGNC Symbol;Acc:1966]
CHRNG	cholinergic receptor, nicotinic, gamma (muscle) [Source:HGNC Symbol;Acc:1967]
CHST1	carbohydrate (keratan sulfate Gal-6) sulfotransferase 1 [Source:HGNC Symbol;Acc:1969]
CHST10	carbohydrate sulfotransferase 10 [Source:HGNC Symbol;Acc:19650]
CHST11	carbohydrate (chondroitin 4) sulfotransferase 11 [Source:HGNC Symbol;Acc:17422]
CHST12	carbohydrate (chondroitin 4) sulfotransferase 12 [Source:HGNC Symbol;Acc:17423]
CHST13	carbohydrate (chondroitin 4) sulfotransferase 13 [Source:HGNC Symbol;Acc:21755]
CHST2	carbohydrate (N-acetylglucosamine-6-O) sulfotransferase 2 [Source:HGNC Symbol;Acc:1970]
CHST3	carbohydrate (chondroitin 6) sulfotransferase 3 [Source:HGNC Symbol;Acc:1971]
CHST4	carbohydrate (N-acetylglucosamine 6-O) sulfotransferase 4 [Source:HGNC Symbol;Acc:1972]
CHST5	carbohydrate (N-acetylglucosamine 6-O) sulfotransferase 5 [Source:HGNC Symbol;Acc:1973]
CHST6	carbohydrate (N-acetylglucosamine 6-O) sulfotransferase 6 [Source:HGNC Symbol;Acc:6938]
CHST7	carbohydrate (N-acetylglucosamine 6-O) sulfotransferase 7 [Source:HGNC Symbol;Acc:13817]
CHST8	carbohydrate (N-acetylgalactosamine 4-0) sulfotransferase 8 [Source:HGNC Symbol;Acc:15993]
CHST9	carbohydrate (N-acetylgalactosamine 4-0) sulfotransferase 9 [Source:HGNC Symbol;Acc:19898]
CHSY1	chondroitin sulfate synthase 1 [Source:HGNC Symbol;Acc:17198]
CHUK	conserved helix-loop-helix ubiquitous kinase [Source:HGNC Symbol;Acc:1974]
CHURC1	NA
CIC	NA
CILP	cartilage intermediate layer protein, nucleotide pyrophosphohydrolase [Source:HGNC Symbol;Acc:1980]
CILP2	cartilage intermediate layer protein 2 [Source:HGNC Symbol;Acc:24213]
CIP2A	NA
CISD1	CDGSH iron sulfur domain 1 [Source:HGNC Symbol;Acc:30880]
CISH	NA
CIT	citron (rho-interacting, serine/threonine kinase 21) [Source:HGNC Symbol;Acc:1985]
CKLF	chemokine-like factor [Source:HGNC Symbol;Acc:13253]
CKM	NA
CLC	NA
CLCA1	chloride channel accessory 1 [Source:HGNC Symbol;Acc:2015]
CLCA2	chloride channel accessory 2 [Source:HGNC Symbol;Acc:2016]
CLCA3P	chloride channel accessory 3, pseudogene [Source:HGNC Symbol;Acc:2017]
CLCA4	chloride channel accessory 4 [Source:HGNC Symbol;Acc:2018]
CLCC1	NA
CLCF1	cardiotrophin-like cytokine factor 1 [Source:HGNC Symbol;Acc:17412]
CLCN1	chloride channel, voltage-sensitive 1 [Source:HGNC Symbol;Acc:2019]
CLCN2	chloride channel, voltage-sensitive 2 [Source:HGNC Symbol;Acc:2020]
CLCN3	chloride channel, voltage-sensitive 3 [Source:HGNC Symbol;Acc:2021]
CLCN4	chloride channel, voltage-sensitive 4 [Source:HGNC Symbol;Acc:2022]
CLCN5	chloride channel, voltage-sensitive 5 [Source:HGNC Symbol;Acc:2023]
CLCN6	NA
CLCN7	NA
CLCNKA	chloride channel, voltage-sensitive Ka [Source:HGNC Symbol;Acc:2026]
CLCNKB	chloride channel, voltage-sensitive Kb [Source:HGNC Symbol;Acc:2027]
CLDN18	claudin 18 [Source:HGNC Symbol;Acc:2039]
CLEC10A	C-type lectin domain family 10, member A [Source:HGNC Symbol;Acc:16916]
CLEC11A	C-type lectin domain family 11, member A [Source:HGNC Symbol;Acc:10576]
CLEC12A	NA
CLEC14A	C-type lectin domain family 14, member A [Source:HGNC Symbol;Acc:19832]
CLEC3A	C-type lectin domain family 3, member A [Source:HGNC Symbol;Acc:2052]
CLEC3B	C-type lectin domain family 3, member B [Source:HGNC Symbol;Acc:11891]
CLEC4C	C-type lectin domain family 4, member C [Source:HGNC Symbol;Acc:13258]
CLEC4E	NA
CLEC4M	C-type lectin domain family 4, member M [Source:HGNC Symbol;Acc:13523]
CLK1	CDC-like kinase 1 [Source:HGNC Symbol;Acc:2068]
CLK2	CDC-like kinase 2 [Source:HGNC Symbol;Acc:2069]
CLK3	CDC-like kinase 3 [Source:HGNC Symbol;Acc:2071]
CLK4	CDC-like kinase 4 [Source:HGNC Symbol;Acc:13659]
CLNK	NA
CLOCK	NA
CLPS	colipase, pancreatic [Source:HGNC Symbol;Acc:2085]
CLPSL2	colipase-like 2 [Source:HGNC Symbol;Acc:21250]
CLSTN1	calsyntenin 1 [Source:HGNC Symbol;Acc:17447]
CLU	clusterin [Source:HGNC Symbol;Acc:2095]
CLUL1	clusterin-like 1 (retinal) [Source:HGNC Symbol;Acc:2096]
CMA1	chymase 1, mast cell [Source:HGNC Symbol;Acc:2097]
CMKLR1	chemokine-like receptor 1 [Source:HGNC Symbol;Acc:2121]
CMKLR2	NA
CMPK1	NA
CMTM8	NA
CNDP1	carnosine dipeptidase 1 (metallopeptidase M20 family) [Source:HGNC Symbol;Acc:20675]
CNGA1	cyclic nucleotide gated channel alpha 1 [Source:HGNC Symbol;Acc:2148]
CNGA2	cyclic nucleotide gated channel alpha 2 [Source:HGNC Symbol;Acc:2149]
CNGA3	cyclic nucleotide gated channel alpha 3 [Source:HGNC Symbol;Acc:2150]
CNGA4	cyclic nucleotide gated channel alpha 4 [Source:HGNC Symbol;Acc:2152]
CNGB1	cyclic nucleotide gated channel beta 1 [Source:HGNC Symbol;Acc:2151]
CNGB3	cyclic nucleotide gated channel beta 3 [Source:HGNC Symbol;Acc:2153]
CNP	2',3'-cyclic nucleotide 3' phosphodiesterase [Source:HGNC Symbol;Acc:2158]
CNPY4	NA
CNR1	cannabinoid receptor 1 (brain) [Source:HGNC Symbol;Acc:2159]
CNR2	cannabinoid receptor 2 (macrophage) [Source:HGNC Symbol;Acc:2160]
CNTF	ciliary neurotrophic factor [Source:HGNC Symbol;Acc:2169]
CNTFR	ciliary neurotrophic factor receptor [Source:HGNC Symbol;Acc:2170]
CNTN1	contactin 1 [Source:HGNC Symbol;Acc:2171]
CNTN2	contactin 2 (axonal) [Source:HGNC Symbol;Acc:2172]
CNTN4	contactin 4 [Source:HGNC Symbol;Acc:2174]
CNTNAP3	contactin associated protein-like 3 [Source:HGNC Symbol;Acc:13834]
COCH	cochlin [Source:HGNC Symbol;Acc:2180]
COIL	NA
COL10A1	collagen, type X, alpha 1 [Source:HGNC Symbol;Acc:2185]
COL11A1	collagen, type XI, alpha 1 [Source:HGNC Symbol;Acc:2186]
COL11A2	collagen, type XI, alpha 2 [Source:HGNC Symbol;Acc:2187]
COL12A1	collagen, type XII, alpha 1 [Source:HGNC Symbol;Acc:2188]
COL13A1	collagen, type XIII, alpha 1 [Source:HGNC Symbol;Acc:2190]
COL14A1	collagen, type XIV, alpha 1 [Source:HGNC Symbol;Acc:2191]
COL15A1	collagen, type XV, alpha 1 [Source:HGNC Symbol;Acc:2192]
COL16A1	collagen, type XVI, alpha 1 [Source:HGNC Symbol;Acc:2193]
COL17A1	collagen, type XVII, alpha 1 [Source:HGNC Symbol;Acc:2194]
COL18A1	collagen, type XVIII, alpha 1 [Source:HGNC Symbol;Acc:2195]
COL19A1	collagen, type XIX, alpha 1 [Source:HGNC Symbol;Acc:2196]
COL1A1	collagen, type I, alpha 1 [Source:HGNC Symbol;Acc:2197]
COL1A2	collagen, type I, alpha 2 [Source:HGNC Symbol;Acc:2198]
COL20A1	collagen, type XX, alpha 1 [Source:HGNC Symbol;Acc:14670]
COL21A1	collagen, type XXI, alpha 1 [Source:HGNC Symbol;Acc:17025]
COL22A1	collagen, type XXII, alpha 1 [Source:HGNC Symbol;Acc:22989]
COL23A1	collagen, type XXIII, alpha 1 [Source:HGNC Symbol;Acc:22990]
COL24A1	collagen, type XXIV, alpha 1 [Source:HGNC Symbol;Acc:20821]
COL25A1	collagen, type XXV, alpha 1 [Source:HGNC Symbol;Acc:18603]
COL26A1	collagen, type XXVI, alpha 1 [Source:HGNC Symbol;Acc:18038]
COL27A1	collagen, type XXVII, alpha 1 [Source:HGNC Symbol;Acc:22986]
COL28A1	collagen, type XXVIII, alpha 1 [Source:HGNC Symbol;Acc:22442]
COL2A1	collagen, type II, alpha 1 [Source:HGNC Symbol;Acc:2200]
COL3A1	collagen, type III, alpha 1 [Source:HGNC Symbol;Acc:2201]
COL4A1	collagen, type IV, alpha 1 [Source:HGNC Symbol;Acc:2202]
COL4A2	collagen, type IV, alpha 2 [Source:HGNC Symbol;Acc:2203]
COL4A3	collagen, type IV, alpha 3 (Goodpasture antigen) [Source:HGNC Symbol;Acc:2204]
COL4A4	collagen, type IV, alpha 4 [Source:HGNC Symbol;Acc:2206]
COL4A5	collagen, type IV, alpha 5 [Source:HGNC Symbol;Acc:2207]
COL4A6	collagen, type IV, alpha 6 [Source:HGNC Symbol;Acc:2208]
COL5A1	collagen, type V, alpha 1 [Source:HGNC Symbol;Acc:2209]
COL5A2	collagen, type V, alpha 2 [Source:HGNC Symbol;Acc:2210]
COL5A3	collagen, type V, alpha 3 [Source:HGNC Symbol;Acc:14864]
COL6A1	collagen, type VI, alpha 1 [Source:HGNC Symbol;Acc:2211]
COL6A2	collagen, type VI, alpha 2 [Source:HGNC Symbol;Acc:2212]
COL6A3	collagen, type VI, alpha 3 [Source:HGNC Symbol;Acc:2213]
COL6A5	collagen, type VI, alpha 5 [Source:HGNC Symbol;Acc:26674]
COL6A6	collagen, type VI, alpha 6 [Source:HGNC Symbol;Acc:27023]
COL7A1	collagen, type VII, alpha 1 [Source:HGNC Symbol;Acc:2214]
COL8A1	collagen, type VIII, alpha 1 [Source:HGNC Symbol;Acc:2215]
COL8A2	collagen, type VIII, alpha 2 [Source:HGNC Symbol;Acc:2216]
COL9A1	collagen, type IX, alpha 1 [Source:HGNC Symbol;Acc:2217]
COL9A2	collagen, type IX, alpha 2 [Source:HGNC Symbol;Acc:2218]
COL9A3	collagen, type IX, alpha 3 [Source:HGNC Symbol;Acc:2219]
COLEC10	collectin sub-family member 10 (C-type lectin) [Source:HGNC Symbol;Acc:2220]
COLQ	collagen-like tail subunit (single strand of homotrimer) of asymmetric acetylcholinesterase [Source:HGNC Symbol;Acc:2226]
COMP	cartilage oligomeric matrix protein [Source:HGNC Symbol;Acc:2227]
COMT	catechol-O-methyltransferase [Source:HGNC Symbol;Acc:2228]
COP1	NA
COPA	coatomer protein complex, subunit alpha [Source:HGNC Symbol;Acc:2230]
COQ2	NA
COQ8B	NA
CORIN	corin, serine peptidase [Source:HGNC Symbol;Acc:19012]
CORO7	NA
CORT	cortistatin [Source:HGNC Symbol;Acc:2257]
CP	ceruloplasmin (ferroxidase) [Source:HGNC Symbol;Acc:2295]
CPA1	carboxypeptidase A1 (pancreatic) [Source:HGNC Symbol;Acc:2296]
CPA2	carboxypeptidase A2 (pancreatic) [Source:HGNC Symbol;Acc:2297]
CPA3	carboxypeptidase A3 (mast cell) [Source:HGNC Symbol;Acc:2298]
CPA4	carboxypeptidase A4 [Source:HGNC Symbol;Acc:15740]
CPA5	carboxypeptidase A5 [Source:HGNC Symbol;Acc:15722]
CPA6	carboxypeptidase A6 [Source:HGNC Symbol;Acc:17245]
CPAMD8	C3 and PZP-like, alpha-2-macroglobulin domain containing 8 [Source:HGNC Symbol;Acc:23228]
CPB1	carboxypeptidase B1 (tissue) [Source:HGNC Symbol;Acc:2299]
CPB2	carboxypeptidase B2 (plasma) [Source:HGNC Symbol;Acc:2300]
CPD	NA
CPE	carboxypeptidase E [Source:HGNC Symbol;Acc:2303]
CPM	carboxypeptidase M [Source:HGNC Symbol;Acc:2311]
CPN1	carboxypeptidase N, polypeptide 1 [Source:HGNC Symbol;Acc:2312]
CPN2	carboxypeptidase N, polypeptide 2 [Source:HGNC Symbol;Acc:2313]
CPOX	NA
CPQ	carboxypeptidase Q [Source:HGNC Symbol;Acc:16910]
CPS1	carbamoyl-phosphate synthase 1, mitochondrial [Source:HGNC Symbol;Acc:2323]
CPT1A	carnitine palmitoyltransferase 1A (liver) [Source:HGNC Symbol;Acc:2328]
CPT1B	carnitine palmitoyltransferase 1B (muscle) [Source:HGNC Symbol;Acc:2329]
CPT2	carnitine palmitoyltransferase 2 [Source:HGNC Symbol;Acc:2330]
CPXM1	carboxypeptidase X (M14 family), member 1 [Source:HGNC Symbol;Acc:15771]
CPXM2	carboxypeptidase X (M14 family), member 2 [Source:HGNC Symbol;Acc:26977]
CPZ	carboxypeptidase Z [Source:HGNC Symbol;Acc:2333]
CR1	complement component (3b/4b) receptor 1 (Knops blood group) [Source:HGNC Symbol;Acc:2334]
CR1L	complement component (3b/4b) receptor 1-like [Source:HGNC Symbol;Acc:2335]
CR2	complement component (3d/Epstein Barr virus) receptor 2 [Source:HGNC Symbol;Acc:2336]
CRABP2	NA
CRAT	NA
CRB1	crumbs homolog 1 (Drosophila) [Source:HGNC Symbol;Acc:2343]
CRB2	crumbs homolog 2 (Drosophila) [Source:HGNC Symbol;Acc:18688]
CRBN	NA
CREB1	NA
CREBBP	CREB binding protein [Source:HGNC Symbol;Acc:2348]
CREG1	cellular repressor of E1A-stimulated genes 1 [Source:HGNC Symbol;Acc:2351]
CREG2	cellular repressor of E1A-stimulated genes 2 [Source:HGNC Symbol;Acc:14272]
CRELD2	cysteine-rich with EGF-like domains 2 [Source:HGNC Symbol;Acc:28150]
CRH	corticotropin releasing hormone [Source:HGNC Symbol;Acc:2355]
CRHBP	corticotropin releasing hormone binding protein [Source:HGNC Symbol;Acc:2356]
CRHR1	corticotropin releasing hormone receptor 1 [Source:HGNC Symbol;Acc:2357]
CRHR2	corticotropin releasing hormone receptor 2 [Source:HGNC Symbol;Acc:2358]
CRIM1	cysteine rich transmembrane BMP regulator 1 (chordin-like) [Source:HGNC Symbol;Acc:2359]
CRISP1	cysteine-rich secretory protein 1 [Source:HGNC Symbol;Acc:304]
CRISP2	cysteine-rich secretory protein 2 [Source:HGNC Symbol;Acc:12024]
CRISP3	cysteine-rich secretory protein 3 [Source:HGNC Symbol;Acc:16904]
CRISPLD2	cysteine-rich secretory protein LCCL domain containing 2 [Source:HGNC Symbol;Acc:25248]
CRKL	NA
CRLF1	cytokine receptor-like factor 1 [Source:HGNC Symbol;Acc:2364]
CRLF2	cytokine receptor-like factor 2 [Source:HGNC Symbol;Acc:14281]
CRMP1	NA
CROT	NA
CRP	C-reactive protein, pentraxin-related [Source:HGNC Symbol;Acc:2367]
CRTAC1	cartilage acidic protein 1 [Source:HGNC Symbol;Acc:14882]
CRTAM	cytotoxic and regulatory T cell molecule [Source:HGNC Symbol;Acc:24313]
CRTAP	cartilage associated protein [Source:HGNC Symbol;Acc:2379]
CRTC1	NA
CRTC2	NA
CRY1	NA
CRY2	cryptochrome 2 (photolyase-like) [Source:HGNC Symbol;Acc:2385]
CRYBG2	NA
CRYGD	NA
CRYZ	NA
CSF1	colony stimulating factor 1 (macrophage) [Source:HGNC Symbol;Acc:2432]
CSF1R	colony stimulating factor 1 receptor [Source:HGNC Symbol;Acc:2433]
CSF2	colony stimulating factor 2 (granulocyte-macrophage) [Source:HGNC Symbol;Acc:2434]
CSF2RA	colony stimulating factor 2 receptor, alpha, low-affinity (granulocyte-macrophage) [Source:HGNC Symbol;Acc:2435]
CSF2RB	colony stimulating factor 2 receptor, beta, low-affinity (granulocyte-macrophage) [Source:HGNC Symbol;Acc:2436]
CSF3	colony stimulating factor 3 (granulocyte) [Source:HGNC Symbol;Acc:2438]
CSF3R	colony stimulating factor 3 receptor (granulocyte) [Source:HGNC Symbol;Acc:2439]
CSH1	chorionic somatomammotropin hormone 1 (placental lactogen) [Source:HGNC Symbol;Acc:2440]
CSH2	chorionic somatomammotropin hormone 2 [Source:HGNC Symbol;Acc:2441]
CSHL1	chorionic somatomammotropin hormone-like 1 [Source:HGNC Symbol;Acc:2442]
CSK	c-src tyrosine kinase [Source:HGNC Symbol;Acc:2444]
CSMD1	NA
CSN1S1	casein alpha s1 [Source:HGNC Symbol;Acc:2445]
CSN2	casein beta [Source:HGNC Symbol;Acc:2447]
CSN3	casein kappa [Source:HGNC Symbol;Acc:2446]
CSNK1A1	casein kinase 1, alpha 1 [Source:HGNC Symbol;Acc:2451]
CSNK1A1L	casein kinase 1, alpha 1-like [Source:HGNC Symbol;Acc:20289]
CSNK1D	casein kinase 1, delta [Source:HGNC Symbol;Acc:2452]
CSNK1E	casein kinase 1, epsilon [Source:HGNC Symbol;Acc:2453]
CSNK1G1	casein kinase 1, gamma 1 [Source:HGNC Symbol;Acc:2454]
CSNK1G2	casein kinase 1, gamma 2 [Source:HGNC Symbol;Acc:2455]
CSNK1G3	casein kinase 1, gamma 3 [Source:HGNC Symbol;Acc:2456]
CSNK2A1	casein kinase 2, alpha 1 polypeptide [Source:HGNC Symbol;Acc:2457]
CSNK2A2	casein kinase 2, alpha prime polypeptide [Source:HGNC Symbol;Acc:2459]
CSNK2A3	NA
CSPG4	chondroitin sulfate proteoglycan 4 [Source:HGNC Symbol;Acc:2466]
CSPG5	chondroitin sulfate proteoglycan 5 (neuroglycan C) [Source:HGNC Symbol;Acc:2467]
CSRNP3	NA
CSRP3	NA
CST1	cystatin SN [Source:HGNC Symbol;Acc:2473]
CST2	cystatin SA [Source:HGNC Symbol;Acc:2474]
CST3	cystatin C [Source:HGNC Symbol;Acc:2475]
CST4	cystatin S [Source:HGNC Symbol;Acc:2476]
CST5	cystatin D [Source:HGNC Symbol;Acc:2477]
CST6	cystatin E/M [Source:HGNC Symbol;Acc:2478]
CST7	cystatin F (leukocystatin) [Source:HGNC Symbol;Acc:2479]
CST8	cystatin 8 (cystatin-related epididymal specific) [Source:HGNC Symbol;Acc:2480]
CST9	cystatin 9 (testatin) [Source:HGNC Symbol;Acc:13261]
CST9L	cystatin 9-like [Source:HGNC Symbol;Acc:16233]
CTAG1B	NA
CTAG2	NA
CTBS	chitobiase, di-N-acetyl- [Source:HGNC Symbol;Acc:2496]
CTDSP1	CTD (carboxy-terminal domain, RNA polymerase II, polypeptide A) small phosphatase 1 [Source:HGNC Symbol;Acc:21614]
CTF1	cardiotrophin 1 [Source:HGNC Symbol;Acc:2499]
CTGF	connective tissue growth factor [Source:HGNC Symbol;Acc:2500]
CTH	NA
CTHRC1	collagen triple helix repeat containing 1 [Source:HGNC Symbol;Acc:18831]
CTLA4	cytotoxic T-lymphocyte-associated protein 4 [Source:HGNC Symbol;Acc:2505]
CTNNA2	NA
CTNNA3	NA
CTNNB1	catenin (cadherin-associated protein), beta 1, 88kDa [Source:HGNC Symbol;Acc:2514]
CTNNBL1	NA
CTPS1	NA
CTRB1	chymotrypsinogen B1 [Source:HGNC Symbol;Acc:2521]
CTRB2	chymotrypsinogen B2 [Source:HGNC Symbol;Acc:2522]
CTRC	chymotrypsin C (caldecrin) [Source:HGNC Symbol;Acc:2523]
CTRL	chymotrypsin-like [Source:HGNC Symbol;Acc:2524]
CTSA	cathepsin A [Source:HGNC Symbol;Acc:9251]
CTSB	cathepsin B [Source:HGNC Symbol;Acc:2527]
CTSC	cathepsin C [Source:HGNC Symbol;Acc:2528]
CTSD	cathepsin D [Source:HGNC Symbol;Acc:2529]
CTSE	cathepsin E [Source:HGNC Symbol;Acc:2530]
CTSF	cathepsin F [Source:HGNC Symbol;Acc:2531]
CTSG	cathepsin G [Source:HGNC Symbol;Acc:2532]
CTSH	cathepsin H [Source:HGNC Symbol;Acc:2535]
CTSK	cathepsin K [Source:HGNC Symbol;Acc:2536]
CTSL	cathepsin L [Source:HGNC Symbol;Acc:2537]
CTSO	NA
CTSS	cathepsin S [Source:HGNC Symbol;Acc:2545]
CTSV	cathepsin V [Source:HGNC Symbol;Acc:2538]
CTSW	cathepsin W [Source:HGNC Symbol;Acc:2546]
CTSZ	cathepsin Z [Source:HGNC Symbol;Acc:2547]
CUBN	NA
CUL4A	NA
CUX2	NA
CX3CL1	chemokine (C-X3-C motif) ligand 1 [Source:HGNC Symbol;Acc:10647]
CX3CR1	chemokine (C-X3-C motif) receptor 1 [Source:HGNC Symbol;Acc:2558]
CXADR	coxsackie virus and adenovirus receptor [Source:HGNC Symbol;Acc:2559]
CXCL1	chemokine (C-X-C motif) ligand 1 (melanoma growth stimulating activity, alpha) [Source:HGNC Symbol;Acc:4602]
CXCL10	chemokine (C-X-C motif) ligand 10 [Source:HGNC Symbol;Acc:10637]
CXCL11	chemokine (C-X-C motif) ligand 11 [Source:HGNC Symbol;Acc:10638]
CXCL12	chemokine (C-X-C motif) ligand 12 [Source:HGNC Symbol;Acc:10672]
CXCL13	chemokine (C-X-C motif) ligand 13 [Source:HGNC Symbol;Acc:10639]
CXCL14	chemokine (C-X-C motif) ligand 14 [Source:HGNC Symbol;Acc:10640]
CXCL16	chemokine (C-X-C motif) ligand 16 [Source:HGNC Symbol;Acc:16642]
CXCL17	chemokine (C-X-C motif) ligand 17 [Source:HGNC Symbol;Acc:19232]
CXCL2	chemokine (C-X-C motif) ligand 2 [Source:HGNC Symbol;Acc:4603]
CXCL3	chemokine (C-X-C motif) ligand 3 [Source:HGNC Symbol;Acc:4604]
CXCL5	chemokine (C-X-C motif) ligand 5 [Source:HGNC Symbol;Acc:10642]
CXCL6	chemokine (C-X-C motif) ligand 6 [Source:HGNC Symbol;Acc:10643]
CXCL8	NA
CXCL9	chemokine (C-X-C motif) ligand 9 [Source:HGNC Symbol;Acc:7098]
CXCR1	chemokine (C-X-C motif) receptor 1 [Source:HGNC Symbol;Acc:6026]
CXCR2	chemokine (C-X-C motif) receptor 2 [Source:HGNC Symbol;Acc:6027]
CXCR3	chemokine (C-X-C motif) receptor 3 [Source:HGNC Symbol;Acc:4540]
CXCR4	chemokine (C-X-C motif) receptor 4 [Source:HGNC Symbol;Acc:2561]
CXCR5	chemokine (C-X-C motif) receptor 5 [Source:HGNC Symbol;Acc:1060]
CXCR6	chemokine (C-X-C motif) receptor 6 [Source:HGNC Symbol;Acc:16647]
CXXC4	NA
CYB5D2	cytochrome b5 domain containing 2 [Source:HGNC Symbol;Acc:28471]
CYB5R1	NA
CYB5R2	NA
CYB5R3	cytochrome b5 reductase 3 [Source:HGNC Symbol;Acc:2873]
CYB5R4	NA
CYBA	NA
CYBB	cytochrome b-245, beta polypeptide [Source:HGNC Symbol;Acc:2578]
CYCSP5	NA
CYP11A1	cytochrome P450, family 11, subfamily A, polypeptide 1 [Source:HGNC Symbol;Acc:2590]
CYP11B1	cytochrome P450, family 11, subfamily B, polypeptide 1 [Source:HGNC Symbol;Acc:2591]
CYP11B2	cytochrome P450, family 11, subfamily B, polypeptide 2 [Source:HGNC Symbol;Acc:2592]
CYP17A1	cytochrome P450, family 17, subfamily A, polypeptide 1 [Source:HGNC Symbol;Acc:2593]
CYP19A1	cytochrome P450, family 19, subfamily A, polypeptide 1 [Source:HGNC Symbol;Acc:2594]
CYP1A1	cytochrome P450, family 1, subfamily A, polypeptide 1 [Source:HGNC Symbol;Acc:2595]
CYP1A2	cytochrome P450, family 1, subfamily A, polypeptide 2 [Source:HGNC Symbol;Acc:2596]
CYP1B1	cytochrome P450, family 1, subfamily B, polypeptide 1 [Source:HGNC Symbol;Acc:2597]
CYP20A1	cytochrome P450, family 20, subfamily A, polypeptide 1 [Source:HGNC Symbol;Acc:20576]
CYP21A2	cytochrome P450, family 21, subfamily A, polypeptide 2 [Source:HGNC Symbol;Acc:2600]
CYP24A1	cytochrome P450, family 24, subfamily A, polypeptide 1 [Source:HGNC Symbol;Acc:2602]
CYP26A1	cytochrome P450, family 26, subfamily A, polypeptide 1 [Source:HGNC Symbol;Acc:2603]
CYP26B1	cytochrome P450, family 26, subfamily B, polypeptide 1 [Source:HGNC Symbol;Acc:20581]
CYP26C1	cytochrome P450, family 26, subfamily C, polypeptide 1 [Source:HGNC Symbol;Acc:20577]
CYP27A1	cytochrome P450, family 27, subfamily A, polypeptide 1 [Source:HGNC Symbol;Acc:2605]
CYP27B1	cytochrome P450, family 27, subfamily B, polypeptide 1 [Source:HGNC Symbol;Acc:2606]
CYP2A13	cytochrome P450, family 2, subfamily A, polypeptide 13 [Source:HGNC Symbol;Acc:2608]
CYP2A6	cytochrome P450, family 2, subfamily A, polypeptide 6 [Source:HGNC Symbol;Acc:2610]
CYP2A7	cytochrome P450, family 2, subfamily A, polypeptide 7 [Source:HGNC Symbol;Acc:2611]
CYP2A7P1	NA
CYP2B6	cytochrome P450, family 2, subfamily B, polypeptide 6 [Source:HGNC Symbol;Acc:2615]
CYP2C18	cytochrome P450, family 2, subfamily C, polypeptide 18 [Source:HGNC Symbol;Acc:2620]
CYP2C19	cytochrome P450, family 2, subfamily C, polypeptide 19 [Source:HGNC Symbol;Acc:2621]
CYP2C8	cytochrome P450, family 2, subfamily C, polypeptide 8 [Source:HGNC Symbol;Acc:2622]
CYP2C9	cytochrome P450, family 2, subfamily C, polypeptide 9 [Source:HGNC Symbol;Acc:2623]
CYP2D6	cytochrome P450, family 2, subfamily D, polypeptide 6 [Source:HGNC Symbol;Acc:2625]
CYP2E1	cytochrome P450, family 2, subfamily E, polypeptide 1 [Source:HGNC Symbol;Acc:2631]
CYP2F1	cytochrome P450, family 2, subfamily F, polypeptide 1 [Source:HGNC Symbol;Acc:2632]
CYP2J2	cytochrome P450, family 2, subfamily J, polypeptide 2 [Source:HGNC Symbol;Acc:2634]
CYP2R1	cytochrome P450, family 2, subfamily R, polypeptide 1 [Source:HGNC Symbol;Acc:20580]
CYP2S1	cytochrome P450, family 2, subfamily S, polypeptide 1 [Source:HGNC Symbol;Acc:15654]
CYP2U1	cytochrome P450, family 2, subfamily U, polypeptide 1 [Source:HGNC Symbol;Acc:20582]
CYP2W1	cytochrome P450, family 2, subfamily W, polypeptide 1 [Source:HGNC Symbol;Acc:20243]
CYP39A1	cytochrome P450, family 39, subfamily A, polypeptide 1 [Source:HGNC Symbol;Acc:17449]
CYP3A4	cytochrome P450, family 3, subfamily A, polypeptide 4 [Source:HGNC Symbol;Acc:2637]
CYP3A43	cytochrome P450, family 3, subfamily A, polypeptide 43 [Source:HGNC Symbol;Acc:17450]
CYP3A5	cytochrome P450, family 3, subfamily A, polypeptide 5 [Source:HGNC Symbol;Acc:2638]
CYP3A7	cytochrome P450, family 3, subfamily A, polypeptide 7 [Source:HGNC Symbol;Acc:2640]
CYP46A1	cytochrome P450, family 46, subfamily A, polypeptide 1 [Source:HGNC Symbol;Acc:2641]
CYP4A11	cytochrome P450, family 4, subfamily A, polypeptide 11 [Source:HGNC Symbol;Acc:2642]
CYP4A22	cytochrome P450, family 4, subfamily A, polypeptide 22 [Source:HGNC Symbol;Acc:20575]
CYP4B1	cytochrome P450, family 4, subfamily B, polypeptide 1 [Source:HGNC Symbol;Acc:2644]
CYP4F11	cytochrome P450, family 4, subfamily F, polypeptide 11 [Source:HGNC Symbol;Acc:13265]
CYP4F12	cytochrome P450, family 4, subfamily F, polypeptide 12 [Source:HGNC Symbol;Acc:18857]
CYP4F2	cytochrome P450, family 4, subfamily F, polypeptide 2 [Source:HGNC Symbol;Acc:2645]
CYP4F22	cytochrome P450, family 4, subfamily F, polypeptide 22 [Source:HGNC Symbol;Acc:26820]
CYP4F3	cytochrome P450, family 4, subfamily F, polypeptide 3 [Source:HGNC Symbol;Acc:2646]
CYP4F8	cytochrome P450, family 4, subfamily F, polypeptide 8 [Source:HGNC Symbol;Acc:2648]
CYP4V2	cytochrome P450, family 4, subfamily V, polypeptide 2 [Source:HGNC Symbol;Acc:23198]
CYP4X1	cytochrome P450, family 4, subfamily X, polypeptide 1 [Source:HGNC Symbol;Acc:20244]
CYP4Z1	cytochrome P450, family 4, subfamily Z, polypeptide 1 [Source:HGNC Symbol;Acc:20583]
CYP51A1	cytochrome P450, family 51, subfamily A, polypeptide 1 [Source:HGNC Symbol;Acc:2649]
CYP7A1	cytochrome P450, family 7, subfamily A, polypeptide 1 [Source:HGNC Symbol;Acc:2651]
CYP7B1	cytochrome P450, family 7, subfamily B, polypeptide 1 [Source:HGNC Symbol;Acc:2652]
CYP8B1	cytochrome P450, family 8, subfamily B, polypeptide 1 [Source:HGNC Symbol;Acc:2653]
CYR61	cysteine-rich, angiogenic inducer, 61 [Source:HGNC Symbol;Acc:2654]
CYSLTR1	cysteinyl leukotriene receptor 1 [Source:HGNC Symbol;Acc:17451]
CYSLTR2	cysteinyl leukotriene receptor 2 [Source:HGNC Symbol;Acc:18274]
CYTH2	NA
CYTL1	cytokine-like 1 [Source:HGNC Symbol;Acc:24435]
DAG1	dystroglycan 1 (dystrophin-associated glycoprotein 1) [Source:HGNC Symbol;Acc:2666]
DAGLA	diacylglycerol lipase, alpha [Source:HGNC Symbol;Acc:1165]
DAGLB	diacylglycerol lipase, beta [Source:HGNC Symbol;Acc:28923]
DAND5	DAN domain family member 5, BMP antagonist [Source:HGNC Symbol;Acc:26780]
DAO	D-amino-acid oxidase [Source:HGNC Symbol;Acc:2671]
DAOA	NA
DAPK1	death-associated protein kinase 1 [Source:HGNC Symbol;Acc:2674]
DAPK2	death-associated protein kinase 2 [Source:HGNC Symbol;Acc:2675]
DAPK3	death-associated protein kinase 3 [Source:HGNC Symbol;Acc:2676]
DARC	Duffy blood group, atypical chemokine receptor [Source:HGNC Symbol;Acc:4035]
DBF4	DBF4 homolog (S. cerevisiae) [Source:HGNC Symbol;Acc:17364]
DBH	dopamine beta-hydroxylase (dopamine beta-monooxygenase) [Source:HGNC Symbol;Acc:2689]
DBI	NA
DBP	NA
DCAF4	NA
DCBLD1	NA
DCD	dermcidin [Source:HGNC Symbol;Acc:14669]
DCK	deoxycytidine kinase [Source:HGNC Symbol;Acc:2704]
DCLK1	doublecortin-like kinase 1 [Source:HGNC Symbol;Acc:2700]
DCLK2	doublecortin-like kinase 2 [Source:HGNC Symbol;Acc:19002]
DCLK3	doublecortin-like kinase 3 [Source:HGNC Symbol;Acc:19005]
DCN	decorin [Source:HGNC Symbol;Acc:2705]
DCPS	decapping enzyme, scavenger [Source:HGNC Symbol;Acc:29812]
DCT	dopachrome tautomerase [Source:HGNC Symbol;Acc:2709]
DCTD	NA
DDAH1	NA
DDB1	NA
DDC	dopa decarboxylase (aromatic L-amino acid decarboxylase) [Source:HGNC Symbol;Acc:2719]
DDHD1	NA
DDIT3	NA
DDIT4	NA
DDO	D-aspartate oxidase [Source:HGNC Symbol;Acc:2727]
DDOST	dolichyl-diphosphooligosaccharide--protein glycosyltransferase subunit (non-catalytic) [Source:HGNC Symbol;Acc:2728]
DDR1	discoidin domain receptor tyrosine kinase 1 [Source:HGNC Symbol;Acc:2730]
DDR2	discoidin domain receptor tyrosine kinase 2 [Source:HGNC Symbol;Acc:2731]
DDRGK1	NA
DDX3X	DEAD (Asp-Glu-Ala-Asp) box helicase 3, X-linked [Source:HGNC Symbol;Acc:2745]
DDX43	NA
DDX5	NA
DEAF1	DEAF1 transcription factor [Source:HGNC Symbol;Acc:14677]
DEFA1	defensin, alpha 1 [Source:HGNC Symbol;Acc:2761]
DEFA1B	defensin, alpha 1B [Source:HGNC Symbol;Acc:33596]
DEFA3	defensin, alpha 3, neutrophil-specific [Source:HGNC Symbol;Acc:2762]
DEFA4	defensin, alpha 4, corticostatin [Source:HGNC Symbol;Acc:2763]
DEFA5	defensin, alpha 5, Paneth cell-specific [Source:HGNC Symbol;Acc:2764]
DEFA6	defensin, alpha 6, Paneth cell-specific [Source:HGNC Symbol;Acc:2765]
DEFB1	defensin, beta 1 [Source:HGNC Symbol;Acc:2766]
DEFB103A	defensin, beta 103A [Source:HGNC Symbol;Acc:15967]
DEFB103B	defensin, beta 103B [Source:HGNC Symbol;Acc:31702]
DEFB104A	defensin, beta 104A [Source:HGNC Symbol;Acc:18115]
DEFB104B	defensin, beta 104B [Source:HGNC Symbol;Acc:26165]
DEFB105A	defensin, beta 105A [Source:HGNC Symbol;Acc:18087]
DEFB105B	defensin, beta 105B [Source:HGNC Symbol;Acc:29930]
DEFB106A	defensin, beta 106A [Source:HGNC Symbol;Acc:18088]
DEFB106B	defensin, beta 106B [Source:HGNC Symbol;Acc:28879]
DEFB107A	defensin, beta 107A [Source:HGNC Symbol;Acc:18086]
DEFB107B	defensin, beta 107B [Source:HGNC Symbol;Acc:31918]
DEFB108B	defensin, beta 108B [Source:HGNC Symbol;Acc:29966]
DEFB110	defensin, beta 110 locus [Source:HGNC Symbol;Acc:18091]
DEFB112	defensin, beta 112 [Source:HGNC Symbol;Acc:18093]
DEFB113	defensin, beta 113 [Source:HGNC Symbol;Acc:18094]
DEFB114	defensin, beta 114 [Source:HGNC Symbol;Acc:18095]
DEFB115	defensin, beta 115 [Source:HGNC Symbol;Acc:18096]
DEFB116	defensin, beta 116 [Source:HGNC Symbol;Acc:18097]
DEFB118	defensin, beta 118 [Source:HGNC Symbol;Acc:16196]
DEFB126	defensin, beta 126 [Source:HGNC Symbol;Acc:15900]
DEFB127	defensin, beta 127 [Source:HGNC Symbol;Acc:16206]
DEFB4A	defensin, beta 4A [Source:HGNC Symbol;Acc:2767]
DEGS1	NA
DEPTOR	NA
DERL1	derlin 1 [Source:HGNC Symbol;Acc:28454]
DES	NA
DFFB	NA
DGAT1	diacylglycerol O-acyltransferase 1 [Source:HGNC Symbol;Acc:2843]
DGAT2	NA
DGCR6	DiGeorge syndrome critical region gene 6 [Source:HGNC Symbol;Acc:2846]
DGKB	NA
DHCR24	NA
DHCR7	7-dehydrocholesterol reductase [Source:HGNC Symbol;Acc:2860]
DHFR	dihydrofolate reductase [Source:HGNC Symbol;Acc:2861]
DHFRL1	dihydrofolate reductase-like 1 [Source:HGNC Symbol;Acc:27309]
DHH	desert hedgehog [Source:HGNC Symbol;Acc:2865]
DHODH	dihydroorotate dehydrogenase (quinone) [Source:HGNC Symbol;Acc:2867]
DHPS	NA
DHRS1	dehydrogenase/reductase (SDR family) member 1 [Source:HGNC Symbol;Acc:16445]
DHRS12	dehydrogenase/reductase (SDR family) member 12 [Source:HGNC Symbol;Acc:25832]
DHRS13	dehydrogenase/reductase (SDR family) member 13 [Source:HGNC Symbol;Acc:28326]
DHRS2	dehydrogenase/reductase (SDR family) member 2 [Source:HGNC Symbol;Acc:18349]
DHRS3	dehydrogenase/reductase (SDR family) member 3 [Source:HGNC Symbol;Acc:17693]
DHRS4	dehydrogenase/reductase (SDR family) member 4 [Source:HGNC Symbol;Acc:16985]
DHRS4L2	dehydrogenase/reductase (SDR family) member 4 like 2 [Source:HGNC Symbol;Acc:19731]
DHRS7	dehydrogenase/reductase (SDR family) member 7 [Source:HGNC Symbol;Acc:21524]
DHRS7B	dehydrogenase/reductase (SDR family) member 7B [Source:HGNC Symbol;Acc:24547]
DHRS7C	dehydrogenase/reductase (SDR family) member 7C [Source:HGNC Symbol;Acc:32423]
DHRS9	dehydrogenase/reductase (SDR family) member 9 [Source:HGNC Symbol;Acc:16888]
DHRSX	dehydrogenase/reductase (SDR family) X-linked [Source:HGNC Symbol;Acc:18399]
DHX36	NA
DIABLO	NA
DIAPH3	NA
DIO1	deiodinase, iodothyronine, type I [Source:HGNC Symbol;Acc:2883]
DIO3	deiodinase, iodothyronine, type III [Source:HGNC Symbol;Acc:2885]
DKC1	NA
DKK1	dickkopf WNT signaling pathway inhibitor 1 [Source:HGNC Symbol;Acc:2891]
DKK2	dickkopf WNT signaling pathway inhibitor 2 [Source:HGNC Symbol;Acc:2892]
DKK3	dickkopf WNT signaling pathway inhibitor 3 [Source:HGNC Symbol;Acc:2893]
DKK4	dickkopf WNT signaling pathway inhibitor 4 [Source:HGNC Symbol;Acc:2894]
DKKL1	dickkopf-like 1 [Source:HGNC Symbol;Acc:16528]
DLD	dihydrolipoamide dehydrogenase [Source:HGNC Symbol;Acc:2898]
DLG4	NA
DLG5	NA
DLK1	delta-like 1 homolog (Drosophila) [Source:HGNC Symbol;Acc:2907]
DLL3	NA
DLL4	delta-like 4 (Drosophila) [Source:HGNC Symbol;Acc:2910]
DMBT1	deleted in malignant brain tumors 1 [Source:HGNC Symbol;Acc:2926]
DMD	dystrophin [Source:HGNC Symbol;Acc:2928]
DMKN	dermokine [Source:HGNC Symbol;Acc:25063]
DMP1	dentin matrix acidic phosphoprotein 1 [Source:HGNC Symbol;Acc:2932]
DMPK	dystrophia myotonica-protein kinase [Source:HGNC Symbol;Acc:2933]
DNAH8	NA
DNAJA1	DnaJ (Hsp40) homolog, subfamily A, member 1 [Source:HGNC Symbol;Acc:5229]
DNAJB1	NA
DNAJB11	DnaJ (Hsp40) homolog, subfamily B, member 11 [Source:HGNC Symbol;Acc:14889]
DNASE1	deoxyribonuclease I [Source:HGNC Symbol;Acc:2956]
DNASE1L3	deoxyribonuclease I-like 3 [Source:HGNC Symbol;Acc:2959]
DNER	NA
DNMT1	DNA (cytosine-5-)-methyltransferase 1 [Source:HGNC Symbol;Acc:2976]
DNMT3A	DNA (cytosine-5-)-methyltransferase 3 alpha [Source:HGNC Symbol;Acc:2978]
DNMT3B	DNA (cytosine-5-)-methyltransferase 3 beta [Source:HGNC Symbol;Acc:2979]
DNMT3L	NA
DNPEP	aspartyl aminopeptidase [Source:HGNC Symbol;Acc:2981]
DNTT	NA
DOCK10	NA
DOCK8	NA
DOK5	NA
DOT1L	DOT1-like histone H3K79 methyltransferase [Source:HGNC Symbol;Acc:24948]
DPEP1	dipeptidase 1 (renal) [Source:HGNC Symbol;Acc:3002]
DPEP2	dipeptidase 2 [Source:HGNC Symbol;Acc:23028]
DPEP3	dipeptidase 3 [Source:HGNC Symbol;Acc:23029]
DPP10	dipeptidyl-peptidase 10 (non-functional) [Source:HGNC Symbol;Acc:20823]
DPP4	dipeptidyl-peptidase 4 [Source:HGNC Symbol;Acc:3009]
DPP6	dipeptidyl-peptidase 6 [Source:HGNC Symbol;Acc:3010]
DPP7	dipeptidyl-peptidase 7 [Source:HGNC Symbol;Acc:14892]
DPP8	dipeptidyl-peptidase 8 [Source:HGNC Symbol;Acc:16490]
DPP9	dipeptidyl-peptidase 9 [Source:HGNC Symbol;Acc:18648]
DPT	dermatopontin [Source:HGNC Symbol;Acc:3011]
DPYD	dihydropyrimidine dehydrogenase [Source:HGNC Symbol;Acc:3012]
DPYS	NA
DPYSL2	NA
DPYSL3	NA
DRAM1	NA
DRAXIN	dorsal inhibitory axon guidance protein [Source:HGNC Symbol;Acc:25054]
DRD1	dopamine receptor D1 [Source:HGNC Symbol;Acc:3020]
DRD2	dopamine receptor D2 [Source:HGNC Symbol;Acc:3023]
DRD3	dopamine receptor D3 [Source:HGNC Symbol;Acc:3024]
DRD4	dopamine receptor D4 [Source:HGNC Symbol;Acc:3025]
DRD5	dopamine receptor D5 [Source:HGNC Symbol;Acc:3026]
DROSHA	NA
DSCAM	Down syndrome cell adhesion molecule [Source:HGNC Symbol;Acc:3039]
DSE	NA
DSG1	NA
DSG3	NA
DSP	NA
DSPP	dentin sialophosphoprotein [Source:HGNC Symbol;Acc:3054]
DST	dystonin [Source:HGNC Symbol;Acc:1090]
DSTYK	dual serine/threonine and tyrosine protein kinase [Source:HGNC Symbol;Acc:29043]
DTNBP1	NA
DTYMK	NA
DUOX2	NA
DUSP1	NA
DUSP3	dual specificity phosphatase 3 [Source:HGNC Symbol;Acc:3069]
DUSP6	NA
DUT	deoxyuridine triphosphatase [Source:HGNC Symbol;Acc:3078]
DYNC2H1	NA
DYRK1A	dual-specificity tyrosine-(Y)-phosphorylation regulated kinase 1A [Source:HGNC Symbol;Acc:3091]
DYRK1B	dual-specificity tyrosine-(Y)-phosphorylation regulated kinase 1B [Source:HGNC Symbol;Acc:3092]
DYRK2	dual-specificity tyrosine-(Y)-phosphorylation regulated kinase 2 [Source:HGNC Symbol;Acc:3093]
DYRK3	dual-specificity tyrosine-(Y)-phosphorylation regulated kinase 3 [Source:HGNC Symbol;Acc:3094]
DYRK4	dual-specificity tyrosine-(Y)-phosphorylation regulated kinase 4 [Source:HGNC Symbol;Acc:3095]
E2F1	NA
E2F7	NA
EBI3	Epstein-Barr virus induced 3 [Source:HGNC Symbol;Acc:3129]
EBP	emopamil binding protein (sterol isomerase) [Source:HGNC Symbol;Acc:3133]
EBPL	emopamil binding protein-like [Source:HGNC Symbol;Acc:18061]
ECE1	endothelin converting enzyme 1 [Source:HGNC Symbol;Acc:3146]
ECE2	NA
ECM1	extracellular matrix protein 1 [Source:HGNC Symbol;Acc:3153]
ECM2	extracellular matrix protein 2, female organ and adipocyte specific [Source:HGNC Symbol;Acc:3154]
ECT2L	NA
EDA	ectodysplasin A [Source:HGNC Symbol;Acc:3157]
EDA2R	NA
EDAR	ectodysplasin A receptor [Source:HGNC Symbol;Acc:2895]
EDDM3A	epididymal protein 3A [Source:HGNC Symbol;Acc:16978]
EDEM2	ER degradation enhancer, mannosidase alpha-like 2 [Source:HGNC Symbol;Acc:15877]
EDIL3	EGF-like repeats and discoidin I-like domains 3 [Source:HGNC Symbol;Acc:3173]
EDN1	endothelin 1 [Source:HGNC Symbol;Acc:3176]
EDN2	endothelin 2 [Source:HGNC Symbol;Acc:3177]
EDN3	endothelin 3 [Source:HGNC Symbol;Acc:3178]
EDNRA	endothelin receptor type A [Source:HGNC Symbol;Acc:3179]
EDNRB	endothelin receptor type B [Source:HGNC Symbol;Acc:3180]
EED	NA
EEF1A1	NA
EEF2	eukaryotic translation elongation factor 2 [Source:HGNC Symbol;Acc:3214]
EEF2K	eukaryotic elongation factor-2 kinase [Source:HGNC Symbol;Acc:24615]
EFEMP1	EGF containing fibulin-like extracellular matrix protein 1 [Source:HGNC Symbol;Acc:3218]
EFEMP2	EGF containing fibulin-like extracellular matrix protein 2 [Source:HGNC Symbol;Acc:3219]
EFNA1	ephrin-A1 [Source:HGNC Symbol;Acc:3221]
EFNA4	ephrin-A4 [Source:HGNC Symbol;Acc:3224]
EFNA5	ephrin-A5 [Source:HGNC Symbol;Acc:3225]
EFNB1	ephrin-B1 [Source:HGNC Symbol;Acc:3226]
EFNB3	ephrin-B3 [Source:HGNC Symbol;Acc:3228]
EFTUD1	elongation factor Tu GTP binding domain containing 1 [Source:HGNC Symbol;Acc:25789]
EFTUD2	elongation factor Tu GTP binding domain containing 2 [Source:HGNC Symbol;Acc:30858]
EGF	epidermal growth factor [Source:HGNC Symbol;Acc:3229]
EGFL6	EGF-like-domain, multiple 6 [Source:HGNC Symbol;Acc:3235]
EGFL7	EGF-like-domain, multiple 7 [Source:HGNC Symbol;Acc:20594]
EGFL8	EGF-like-domain, multiple 8 [Source:HGNC Symbol;Acc:13944]
EGFLAM	EGF-like, fibronectin type III and laminin G domains [Source:HGNC Symbol;Acc:26810]
EGFR	epidermal growth factor receptor [Source:HGNC Symbol;Acc:3236]
EGLN1	egl-9 family hypoxia-inducible factor 1 [Source:HGNC Symbol;Acc:1232]
EGLN2	egl-9 family hypoxia-inducible factor 2 [Source:HGNC Symbol;Acc:14660]
EGLN3	egl-9 family hypoxia-inducible factor 3 [Source:HGNC Symbol;Acc:14661]
EGR1	NA
EGR2	NA
EHMT1	euchromatic histone-lysine N-methyltransferase 1 [Source:HGNC Symbol;Acc:24650]
EHMT2	euchromatic histone-lysine N-methyltransferase 2 [Source:HGNC Symbol;Acc:14129]
EIF2AK1	eukaryotic translation initiation factor 2-alpha kinase 1 [Source:HGNC Symbol;Acc:24921]
EIF2AK2	eukaryotic translation initiation factor 2-alpha kinase 2 [Source:HGNC Symbol;Acc:9437]
EIF2AK3	eukaryotic translation initiation factor 2-alpha kinase 3 [Source:HGNC Symbol;Acc:3255]
EIF2AK4	eukaryotic translation initiation factor 2 alpha kinase 4 [Source:HGNC Symbol;Acc:19687]
EIF2B1	NA
EIF2S1	NA
EIF3A	NA
EIF4A1	eukaryotic translation initiation factor 4A1 [Source:HGNC Symbol;Acc:3282]
EIF4E	eukaryotic translation initiation factor 4E [Source:HGNC Symbol;Acc:3287]
EIF4EBP1	NA
EIF4G1	NA
EIF4H	eukaryotic translation initiation factor 4H [Source:HGNC Symbol;Acc:12741]
EIF5A	NA
ELANE	elastase, neutrophil expressed [Source:HGNC Symbol;Acc:3309]
ELAVL1	ELAV like RNA binding protein 1 [Source:HGNC Symbol;Acc:3312]
ELK1	NA
ELN	elastin [Source:HGNC Symbol;Acc:3327]
ELOVL3	ELOVL fatty acid elongase 3 [Source:HGNC Symbol;Acc:18047]
ELOVL6	ELOVL fatty acid elongase 6 [Source:HGNC Symbol;Acc:15829]
ELP5	NA
ELSPBP1	epididymal sperm binding protein 1 [Source:HGNC Symbol;Acc:14417]
EMC10	ER membrane protein complex subunit 10 [Source:HGNC Symbol;Acc:27609]
EMID1	EMI domain containing 1 [Source:HGNC Symbol;Acc:18036]
EMILIN1	elastin microfibril interfacer 1 [Source:HGNC Symbol;Acc:19880]
EMILIN2	elastin microfibril interfacer 2 [Source:HGNC Symbol;Acc:19881]
EMILIN3	elastin microfibril interfacer 3 [Source:HGNC Symbol;Acc:16123]
EML4	NA
EMP1	NA
EMP2	NA
EMR2	egf-like module containing, mucin-like, hormone receptor-like 2 [Source:HGNC Symbol;Acc:3337]
EMR3	egf-like module containing, mucin-like, hormone receptor-like 3 [Source:HGNC Symbol;Acc:23647]
ENAM	enamelin [Source:HGNC Symbol;Acc:3344]
ENC1	ectodermal-neural cortex 1 (with BTB domain) [Source:HGNC Symbol;Acc:3345]
ENDOU	endonuclease, polyU-specific [Source:HGNC Symbol;Acc:14369]
ENG	endoglin [Source:HGNC Symbol;Acc:3349]
ENGASE	endo-beta-N-acetylglucosaminidase [Source:HGNC Symbol;Acc:24622]
ENHO	energy homeostasis associated [Source:HGNC Symbol;Acc:24838]
ENO2	NA
ENOSF1	NA
ENOX1	ecto-NOX disulfide-thiol exchanger 1 [Source:HGNC Symbol;Acc:25474]
ENOX2	ecto-NOX disulfide-thiol exchanger 2 [Source:HGNC Symbol;Acc:2259]
ENPEP	glutamyl aminopeptidase (aminopeptidase A) [Source:HGNC Symbol;Acc:3355]
ENPP1	ectonucleotide pyrophosphatase/phosphodiesterase 1 [Source:HGNC Symbol;Acc:3356]
ENPP2	ectonucleotide pyrophosphatase/phosphodiesterase 2 [Source:HGNC Symbol;Acc:3357]
ENPP3	ectonucleotide pyrophosphatase/phosphodiesterase 3 [Source:HGNC Symbol;Acc:3358]
ENPP5	ectonucleotide pyrophosphatase/phosphodiesterase 5 (putative) [Source:HGNC Symbol;Acc:13717]
ENPP6	ectonucleotide pyrophosphatase/phosphodiesterase 6 [Source:HGNC Symbol;Acc:23409]
ENPP7	ectonucleotide pyrophosphatase/phosphodiesterase 7 [Source:HGNC Symbol;Acc:23764]
ENTPD1	ectonucleoside triphosphate diphosphohydrolase 1 [Source:HGNC Symbol;Acc:3363]
ENTPD2	NA
ENTPD6	ectonucleoside triphosphate diphosphohydrolase 6 (putative) [Source:HGNC Symbol;Acc:3368]
EP300	E1A binding protein p300 [Source:HGNC Symbol;Acc:3373]
[truncated: 4,220 more rows]

## Sheet: Table S4
id_clean	method	nsnp	b	se	pval	lo_ci	up_ci	or	or_lci95	or_uci95	outcome_source	cell_type	genesymble	fdr
[truncated: 1,016 more rows]

[truncated: 6 more sheets: Table S5, Table S6, Table S7, Table S8, Table S9, Table S10]
